# Supplementary material for: Breast Cancer Subtypes Based on Hypoxia-Related Gene Sets Identify Potential Therapeutic Agents
Source: Front Mol Biosci. 2022 Jun 29;9:900005. doi: 10.3389/fmolb.2022.900005 (PMC9277110; doi:10.3389/fmolb.2022.900005)
Supplement: Supplementary file 4 [file Table1.XLSX]

## Sheet: Sheet1
Table S1. The list of hypoxia-associated BP gene sets
Gene sets correlated with Buffa score	Gene sets correlated with Ragnum score	Gene sets correlated with Winter score	Gene sets correlated with hypoxia score
GOBP_MEIOTIC_CELL_CYCLE_PHASE_TRANSITION	GOBP_NEGATIVE_REGULATION_OF_METAPHASE_ANAPHASE_TRANSITION_OF_CELL_CYCLE	GOBP_GLYCOLYTIC_PROCESS_THROUGH_FRUCTOSE_6_PHOSPHATE	GOBP_PHOSPHATIDYLINOSITOL_METABOLIC_PROCESS
GOBP_GLYCOLYTIC_PROCESS_THROUGH_FRUCTOSE_6_PHOSPHATE	GOBP_MEIOTIC_CELL_CYCLE_PROCESS	GOBP_GLUCOSE_CATABOLIC_PROCESS	GOBP_HORMONE_MEDIATED_SIGNALING_PATHWAY
GOBP_ANAPHASE_PROMOTING_COMPLEX_DEPENDENT_CATABOLIC_PROCESS	GOBP_MITOTIC_DNA_REPLICATION	GOBP_MEIOTIC_CELL_CYCLE_PHASE_TRANSITION	GOBP_LEPTIN_MEDIATED_SIGNALING_PATHWAY
GOBP_DOUBLE_STRAND_BREAK_REPAIR_VIA_BREAK_INDUCED_REPLICATION	GOBP_NEGATIVE_REGULATION_OF_NUCLEAR_DIVISION	GOBP_ANAPHASE_PROMOTING_COMPLEX_DEPENDENT_CATABOLIC_PROCESS	GOBP_NEGATIVE_REGULATION_OF_TORC1_SIGNALING
GOBP_REGULATION_OF_MEIOTIC_CELL_CYCLE	GOBP_SPINDLE_MIDZONE_ASSEMBLY	GOBP_POSITIVE_REGULATION_OF_ESTABLISHMENT_OF_PROTEIN_LOCALIZATION_TO_TELOMERE	GOBP_POSITIVE_REGULATION_OF_CIRCADIAN_RHYTHM
GOBP_POSITIVE_REGULATION_OF_ESTABLISHMENT_OF_PROTEIN_LOCALIZATION_TO_TELOMERE	GOBP_DNA_REPLICATION_INITIATION	GOBP_MONOSACCHARIDE_CATABOLIC_PROCESS	GOBP_LIPID_MODIFICATION
GOBP_NEGATIVE_REGULATION_OF_CELL_CYCLE_G2_M_PHASE_TRANSITION	GOBP_MEIOTIC_CELL_CYCLE_PHASE_TRANSITION	GOBP_KERATINIZATION	GOBP_PHOSPHOLIPID_DEPHOSPHORYLATION
GOBP_MONOSACCHARIDE_CATABOLIC_PROCESS	GOBP_REGULATION_OF_TRANSCRIPTION_INVOLVED_IN_G1_S_TRANSITION_OF_MITOTIC_CELL_CYCLE	GOBP_REGULATION_OF_MEIOTIC_CELL_CYCLE	GOBP_STEROID_HORMONE_MEDIATED_SIGNALING_PATHWAY
GOBP_NEGATIVE_REGULATION_OF_CELL_DIVISION	GOBP_REGULATION_OF_MITOTIC_NUCLEAR_DIVISION	GOBP_NADH_METABOLIC_PROCESS	GOBP_RENAL_WATER_HOMEOSTASIS
GOBP_GLUCOSE_CATABOLIC_PROCESS	GOBP_REGULATION_OF_NUCLEAR_DIVISION	GOBP_PROTEASOMAL_UBIQUITIN_INDEPENDENT_PROTEIN_CATABOLIC_PROCESS	GOBP_ENDOSOME_TO_LYSOSOME_TRANSPORT
GOBP_NEGATIVE_REGULATION_OF_CELL_CYCLE_PHASE_TRANSITION	GOBP_CHROMATIN_REMODELING_AT_CENTROMERE	GOBP_REGULATION_OF_CELLULAR_AMINE_METABOLIC_PROCESS	GOBP_PROTEIN_LOCALIZATION_TO_CILIARY_MEMBRANE
GOBP_REGULATION_OF_MEIOTIC_NUCLEAR_DIVISION	GOBP_REGULATION_OF_CHROMOSOME_SEPARATION	GOBP_ESTABLISHMENT_OF_TISSUE_POLARITY	GOBP_INTRACELLULAR_STEROID_HORMONE_RECEPTOR_SIGNALING_PATHWAY
GOBP_PURINE_NUCLEOBASE_BIOSYNTHETIC_PROCESS	GOBP_DOUBLE_STRAND_BREAK_REPAIR_VIA_BREAK_INDUCED_REPLICATION	GOBP_PROTEASOME_ASSEMBLY	GOBP_REGULATION_OF_AUTOPHAGOSOME_ASSEMBLY
GOBP_DNA_REPLICATION_INITIATION	GOBP_CELL_CYCLE_DNA_REPLICATION	GOBP_NEGATIVE_REGULATION_OF_CELL_CYCLE_G2_M_PHASE_TRANSITION	GOBP_REGULATION_OF_SMOOTHENED_SIGNALING_PATHWAY
GOBP_REGULATION_OF_NUCLEAR_DIVISION	GOBP_REGULATION_OF_CHROMOSOME_SEGREGATION	GOBP_REGULATION_OF_MEIOTIC_NUCLEAR_DIVISION	GOBP_MELANOCYTE_DIFFERENTIATION
GOBP_PROTEASOME_ASSEMBLY	GOBP_METAPHASE_ANAPHASE_TRANSITION_OF_CELL_CYCLE	GOBP_REGULATION_OF_CELLULAR_AMINO_ACID_METABOLIC_PROCESS	GOBP_EMBRYONIC_BODY_MORPHOGENESIS
GOBP_NEGATIVE_REGULATION_OF_METAPHASE_ANAPHASE_TRANSITION_OF_CELL_CYCLE	GOBP_DNA_REPLICATION_CHECKPOINT	GOBP_CELLULAR_RESPONSE_TO_OXYGEN_LEVELS	GOBP_GROWTH_HORMONE_RECEPTOR_SIGNALING_PATHWAY_VIA_JAK_STAT
GOBP_PROTEASOMAL_UBIQUITIN_INDEPENDENT_PROTEIN_CATABOLIC_PROCESS	GOBP_REGULATION_OF_MITOTIC_SISTER_CHROMATID_SEGREGATION	GOBP_POSITIVE_REGULATION_OF_TELOMERASE_RNA_LOCALIZATION_TO_CAJAL_BODY	GOBP_GLYCEROLIPID_METABOLIC_PROCESS
GOBP_PROTEIN_LOCALIZATION_TO_NUCLEAR_BODY	GOBP_ORGANELLE_FISSION	GOBP_MORPHOGENESIS_OF_A_POLARIZED_EPITHELIUM	GOBP_CELLULAR_RESPONSE_TO_GROWTH_HORMONE_STIMULUS
GOBP_CELLULAR_RESPONSE_TO_OXYGEN_LEVELS	GOBP_DNA_STRAND_ELONGATION_INVOLVED_IN_DNA_REPLICATION	GOBP_PROTEIN_LOCALIZATION_TO_NUCLEAR_BODY	GOBP_SYNAPTIC_VESICLE_PRIMING
GOBP_MITOTIC_DNA_REPLICATION	GOBP_HISTONE_EXCHANGE	GOBP_DOUBLE_STRAND_BREAK_REPAIR_VIA_BREAK_INDUCED_REPLICATION	GOBP_NEGATIVE_REGULATION_OF_TOR_SIGNALING
GOBP_REGULATION_OF_ESTABLISHMENT_OF_PROTEIN_LOCALIZATION_TO_CHROMOSOME	GOBP_DNA_UNWINDING_INVOLVED_IN_DNA_REPLICATION	GOBP_ATP_METABOLIC_PROCESS	GOBP_PROTEIN_LOCALIZATION_TO_CILIUM
GOBP_TRNA_5_LEADER_REMOVAL	GOBP_DNA_REPLICATION_INDEPENDENT_NUCLEOSOME_ORGANIZATION	GOBP_REGULATION_OF_TRANSCRIPTION_FROM_RNA_POLYMERASE_II_PROMOTER_IN_RESPONSE_TO_HYPOXIA	GOBP_MEMBRANE_DEPOLARIZATION_DURING_CARDIAC_MUSCLE_CELL_ACTION_POTENTIAL
GOBP_CHROMATIN_REMODELING_AT_CENTROMERE	GOBP_MEIOTIC_CELL_CYCLE	GOBP_REGULATION_OF_STEM_CELL_DIFFERENTIATION	GOBP_AMYLOID_BETA_METABOLIC_PROCESS
GOBP_REGULATION_OF_PROTEIN_LOCALIZATION_TO_CHROMOSOME_TELOMERIC_REGION	GOBP_MITOTIC_NUCLEAR_DIVISION	GOBP_NAD_METABOLIC_PROCESS	GOBP_ARF_PROTEIN_SIGNAL_TRANSDUCTION
GOBP_REGULATION_OF_CELLULAR_AMINE_METABOLIC_PROCESS	GOBP_REGULATION_OF_DNA_DEPENDENT_DNA_REPLICATION	GOBP_AROMATIC_AMINO_ACID_TRANSPORT	GOBP_SMOOTHENED_SIGNALING_PATHWAY
GOBP_NEGATIVE_REGULATION_OF_NUCLEAR_DIVISION	GOBP_CHROMOSOME_SEPARATION	GOBP_TRNA_5_LEADER_REMOVAL	GOBP_REGULATION_OF_PROTEIN_KINASE_A_SIGNALING
GOBP_MEIOTIC_CELL_CYCLE_PROCESS	GOBP_NEGATIVE_REGULATION_OF_CELL_CYCLE_PHASE_TRANSITION	GOBP_NEGATIVE_REGULATION_OF_CELL_CYCLE_PHASE_TRANSITION	GOBP_REGULATION_OF_PINOCYTOSIS
GOBP_HISTONE_EXCHANGE	GOBP_MITOTIC_SISTER_CHROMATID_SEGREGATION	GOBP_REGULATION_OF_NUCLEAR_DIVISION	GOBP_POSITIVE_REGULATION_OF_VOLTAGE_GATED_POTASSIUM_CHANNEL_ACTIVITY
GOBP_DNA_UNWINDING_INVOLVED_IN_DNA_REPLICATION	GOBP_NEGATIVE_REGULATION_OF_MITOTIC_CELL_CYCLE	GOBP_HISTONE_SERINE_PHOSPHORYLATION	GOBP_REGULATION_OF_GLYCOPROTEIN_METABOLIC_PROCESS
GOBP_REGULATION_OF_CELLULAR_AMINO_ACID_METABOLIC_PROCESS	GOBP_CENTROMERE_COMPLEX_ASSEMBLY	GOBP_REGULATION_OF_ESTABLISHMENT_OF_PROTEIN_LOCALIZATION_TO_CHROMOSOME	GOBP_REGULATION_OF_CAMP_DEPENDENT_PROTEIN_KINASE_ACTIVITY
GOBP_REGULATION_OF_EXIT_FROM_MITOSIS	GOBP_KINETOCHORE_ORGANIZATION	GOBP_PURINE_NUCLEOBASE_BIOSYNTHETIC_PROCESS	GOBP_PIGMENTATION
GOBP_OOCYTE_MATURATION	GOBP_MEIOTIC_CHROMOSOME_SEGREGATION	GOBP_PENTOSE_METABOLIC_PROCESS	GOBP_ACTIVATION_OF_GTPASE_ACTIVITY
GOBP_REGULATION_OF_TRANSCRIPTION_INVOLVED_IN_G1_S_TRANSITION_OF_MITOTIC_CELL_CYCLE	GOBP_DNA_DEPENDENT_DNA_REPLICATION	GOBP_NEGATIVE_REGULATION_OF_CELL_DIVISION	GOBP_ACTIVATION_OF_PROTEIN_KINASE_A_ACTIVITY
GOBP_FOLIC_ACID_CONTAINING_COMPOUND_METABOLIC_PROCESS	GOBP_FEMALE_MEIOTIC_NUCLEAR_DIVISION	GOBP_PROTEIN_LOCALIZATION_TO_NUCLEOPLASM	GOBP_LYMPHOID_PROGENITOR_CELL_DIFFERENTIATION
GOBP_CELL_CYCLE_DNA_REPLICATION	GOBP_PROTEIN_LOCALIZATION_TO_KINETOCHORE	GOBP_DEOXYRIBONUCLEOSIDE_TRIPHOSPHATE_METABOLIC_PROCESS	GOBP_NEGATIVE_REGULATION_OF_SMALL_GTPASE_MEDIATED_SIGNAL_TRANSDUCTION
GOBP_REGULATION_OF_TRANSCRIPTION_FROM_RNA_POLYMERASE_II_PROMOTER_IN_RESPONSE_TO_HYPOXIA	GOBP_CHROMOSOME_CONDENSATION	GOBP_REGULATION_OF_DNA_TEMPLATED_TRANSCRIPTION_IN_RESPONSE_TO_STRESS	GOBP_REGULATION_OF_GLUCOSE_IMPORT
GOBP_POSITIVE_REGULATION_OF_TELOMERASE_RNA_LOCALIZATION_TO_CAJAL_BODY	GOBP_MITOTIC_CHROMOSOME_CONDENSATION	GOBP_CORNIFICATION	GOBP_MEGAKARYOCYTE_DEVELOPMENT
GOBP_PENTOSE_METABOLIC_PROCESS	GOBP_CHROMOSOME_SEGREGATION	GOBP_REGULATION_OF_PROTEIN_LOCALIZATION_TO_CHROMOSOME_TELOMERIC_REGION	GOBP_GLUCOSE_IMPORT
GOBP_PROTEIN_LOCALIZATION_TO_NUCLEOPLASM	GOBP_NUCLEAR_CHROMOSOME_SEGREGATION	GOBP_TRNA_5_END_PROCESSING	GOBP_NEGATIVE_REGULATION_OF_RHO_PROTEIN_SIGNAL_TRANSDUCTION
GOBP_NADH_METABOLIC_PROCESS	GOBP_POSITIVE_REGULATION_OF_DNA_DEPENDENT_DNA_REPLICATION	GOBP_RNA_5_END_PROCESSING	GOBP_PHOSPHATIDYLINOSITOL_3_KINASE_SIGNALING
GOBP_NEGATIVE_REGULATION_OF_MITOTIC_CELL_CYCLE	GOBP_SISTER_CHROMATID_SEGREGATION	GOBP_REGULATION_OF_UBIQUITIN_PROTEIN_LIGASE_ACTIVITY	GOBP_DEFINITIVE_HEMOPOIESIS
GOBP_DEOXYRIBONUCLEOSIDE_TRIPHOSPHATE_METABOLIC_PROCESS	GOBP_PROTEIN_LOCALIZATION_TO_CHROMOSOME_CENTROMERIC_REGION	GOBP_DNA_REPLICATION_INITIATION	GOBP_MACROMOLECULE_DEACYLATION
GOBP_MITOTIC_NUCLEAR_ENVELOPE_DISASSEMBLY	GOBP_REGULATION_OF_ATTACHMENT_OF_SPINDLE_MICROTUBULES_TO_KINETOCHORE	GOBP_NEGATIVE_REGULATION_OF_MITOTIC_CELL_CYCLE	GOBP_REGULATION_OF_PROTEIN_DEACETYLATION
GOBP_REGULATION_OF_MITOTIC_NUCLEAR_DIVISION	GOBP_MEIOSIS_I_CELL_CYCLE_PROCESS	GOBP_GENERATION_OF_PRECURSOR_METABOLITES_AND_ENERGY	GOBP_NEGATIVE_REGULATION_OF_SMOOTHENED_SIGNALING_PATHWAY
GOBP_DNA_STRAND_ELONGATION_INVOLVED_IN_DNA_REPLICATION	GOBP_NEGATIVE_REGULATION_OF_CELL_CYCLE_PROCESS	GOBP_NEGATIVE_REGULATION_OF_METAPHASE_ANAPHASE_TRANSITION_OF_CELL_CYCLE	GOBP_CAMP_BIOSYNTHETIC_PROCESS
GOBP_NUCLEOBASE_BIOSYNTHETIC_PROCESS	GOBP_MITOTIC_NUCLEAR_ENVELOPE_DISASSEMBLY	GOBP_REGULATION_OF_REPRODUCTIVE_PROCESS	GOBP_PROTEIN_DEGLYCOSYLATION
GOBP_ESTABLISHMENT_OF_PROTEIN_LOCALIZATION_TO_TELOMERE	GOBP_DNA_STRAND_ELONGATION	GOBP_REGULATION_OF_ANIMAL_ORGAN_MORPHOGENESIS	GOBP_PINOCYTOSIS
GOBP_SPINDLE_MIDZONE_ASSEMBLY	GOBP_REGULATION_OF_CELL_CYCLE_PHASE_TRANSITION	GOBP_REGULATION_OF_HEMATOPOIETIC_STEM_CELL_DIFFERENTIATION	GOBP_POSITIVE_REGULATION_OF_SMOOTHENED_SIGNALING_PATHWAY
GOBP_NAD_METABOLIC_PROCESS	GOBP_CELL_CYCLE_G1_S_PHASE_TRANSITION	GOBP_FOLIC_ACID_CONTAINING_COMPOUND_METABOLIC_PROCESS	GOBP_POSITIVE_REGULATION_OF_GLYCOPROTEIN_METABOLIC_PROCESS
GOBP_REGULATION_OF_UBIQUITIN_PROTEIN_LIGASE_ACTIVITY	GOBP_NEGATIVE_REGULATION_OF_CELL_DIVISION	GOBP_POSITIVE_REGULATION_OF_MEIOTIC_CELL_CYCLE	GOBP_LIPOPROTEIN_LOCALIZATION
GOBP_PROTEIN_LOCALIZATION_TO_KINETOCHORE	GOBP_ATTACHMENT_OF_SPINDLE_MICROTUBULES_TO_KINETOCHORE	GOBP_AMINE_METABOLIC_PROCESS	GOBP_EPITHELIAL_CILIUM_MOVEMENT_INVOLVED_IN_DETERMINATION_OF_LEFT_RIGHT_ASYMMETRY
GOBP_ATP_METABOLIC_PROCESS	GOBP_CHROMOSOME_LOCALIZATION	GOBP_REGULATION_OF_MITOTIC_NUCLEAR_DIVISION	GOBP_LEFT_RIGHT_AXIS_SPECIFICATION
GOBP_MITOTIC_CHROMOSOME_CONDENSATION	GOBP_CHROMOSOME_ORGANIZATION_INVOLVED_IN_MEIOTIC_CELL_CYCLE	GOBP_NEGATIVE_REGULATION_OF_NUCLEAR_DIVISION	GOBP_HEMATOPOIETIC_STEM_CELL_PROLIFERATION
GOBP_REGULATION_OF_CHROMOSOME_SEPARATION	GOBP_MITOTIC_CELL_CYCLE_CHECKPOINT	GOBP_REGULATION_OF_EXIT_FROM_MITOSIS	GOBP_DIET_INDUCED_THERMOGENESIS
GOBP_PURINE_NUCLEOBASE_METABOLIC_PROCESS	GOBP_POSITIVE_REGULATION_OF_CELL_CYCLE_PHASE_TRANSITION	GOBP_REGULATION_OF_WATER_LOSS_VIA_SKIN	GOBP_EXOCYTIC_PROCESS
GOBP_HISTONE_SERINE_PHOSPHORYLATION	GOBP_DNA_REPLICATION	GOBP_TELOMERASE_RNA_LOCALIZATION	GOBP_PHOTORECEPTOR_CELL_MAINTENANCE
GOBP_REGULATION_OF_MITOTIC_SISTER_CHROMATID_SEGREGATION	GOBP_METAPHASE_PLATE_CONGRESSION	GOBP_CELL_DIFFERENTIATION_INVOLVED_IN_EMBRYONIC_PLACENTA_DEVELOPMENT	GOBP_SYNAPTIC_VESICLE_MATURATION
GOBP_DEOXYRIBONUCLEOTIDE_BIOSYNTHETIC_PROCESS	GOBP_CELL_CYCLE_G2_M_PHASE_TRANSITION	GOBP_ANTIMICROBIAL_HUMORAL_IMMUNE_RESPONSE_MEDIATED_BY_ANTIMICROBIAL_PEPTIDE	GOBP_REGULATION_OF_GLUCAN_BIOSYNTHETIC_PROCESS
GOBP_NEGATIVE_REGULATION_OF_CELL_CYCLE_PROCESS	GOBP_MITOTIC_SPINDLE_ORGANIZATION	GOBP_DNA_STRAND_ELONGATION_INVOLVED_IN_DNA_REPLICATION	GOBP_REGULATION_OF_PHOSPHATIDYLINOSITOL_3_KINASE_SIGNALING
GOBP_CHROMOSOME_CONDENSATION	GOBP_REGULATION_OF_CELL_CYCLE_G2_M_PHASE_TRANSITION	GOBP_MEIOTIC_CELL_CYCLE_PROCESS	GOBP_REGULATION_OF_AUTOPHAGOSOME_MATURATION
GOBP_TRNA_5_END_PROCESSING	GOBP_REGULATION_OF_MEIOTIC_CELL_CYCLE	GOBP_MITOTIC_DNA_REPLICATION	GOBP_NEGATIVE_REGULATION_OF_JNK_CASCADE
GOBP_METAPHASE_ANAPHASE_TRANSITION_OF_CELL_CYCLE	GOBP_SPINDLE_ORGANIZATION	GOBP_NUCLEOSIDE_TRIPHOSPHATE_METABOLIC_PROCESS	GOBP_POSITIVE_REGULATION_OF_MUSCLE_TISSUE_DEVELOPMENT
GOBP_AROMATIC_AMINO_ACID_TRANSPORT	GOBP_SIGNAL_TRANSDUCTION_INVOLVED_IN_CELL_CYCLE_CHECKPOINT	GOBP_ESTABLISHMENT_OF_PROTEIN_LOCALIZATION_TO_TELOMERE	GOBP_INOSITOL_LIPID_MEDIATED_SIGNALING
GOBP_REGULATION_OF_DNA_TEMPLATED_TRANSCRIPTION_IN_RESPONSE_TO_STRESS	GOBP_MITOTIC_DNA_REPLICATION_CHECKPOINT	GOBP_HISTONE_EXCHANGE	GOBP_CARBOHYDRATE_TRANSMEMBRANE_TRANSPORT
GOBP_NUCLEOSIDE_METABOLIC_PROCESS	GOBP_KINETOCHORE_ASSEMBLY	GOBP_MITOCHONDRIAL_ELECTRON_TRANSPORT_UBIQUINOL_TO_CYTOCHROME_C	GOBP_NEUROTRANSMITTER_CATABOLIC_PROCESS
GOBP_TETRAHYDROFOLATE_METABOLIC_PROCESS	GOBP_MICROTUBULE_CYTOSKELETON_ORGANIZATION_INVOLVED_IN_MITOSIS	GOBP_ISOPRENOID_BIOSYNTHETIC_PROCESS	GOBP_PROTEIN_LOCALIZATION_TO_CELL_SURFACE
GOBP_NUCLEOSIDE_SALVAGE	GOBP_DNA_RECOMBINATION	GOBP_NUCLEOBASE_BIOSYNTHETIC_PROCESS	GOBP_RETINAL_ROD_CELL_DIFFERENTIATION
GOBP_DNA_REPLICATION_INDEPENDENT_NUCLEOSOME_ORGANIZATION	GOBP_REGULATION_OF_NUCLEAR_CELL_CYCLE_DNA_REPLICATION	GOBP_GLYCOSYL_COMPOUND_BIOSYNTHETIC_PROCESS	GOBP_SPECIFICATION_OF_SYMMETRY
GOBP_RNA_5_END_PROCESSING	GOBP_CELL_CYCLE_CHECKPOINT	GOBP_NUCLEOSIDE_SALVAGE	GOBP_RADIAL_GLIAL_CELL_DIFFERENTIATION
GOBP_DNA_REPLICATION_CHECKPOINT	GOBP_REGULATION_OF_CYCLIN_DEPENDENT_PROTEIN_KINASE_ACTIVITY	GOBP_CHROMATIN_REMODELING_AT_CENTROMERE	GOBP_GENITALIA_MORPHOGENESIS
GOBP_NUCLEOBASE_METABOLIC_PROCESS	GOBP_NEGATIVE_REGULATION_OF_DNA_DEPENDENT_DNA_REPLICATION	GOBP_PURINE_NUCLEOBASE_METABOLIC_PROCESS	GOBP_REGULATION_OF_ENDOCYTOSIS
GOBP_POSITIVE_REGULATION_OF_VIRAL_PROCESS	GOBP_MEIOTIC_SPINDLE_ORGANIZATION	GOBP_TROPHOBLAST_GIANT_CELL_DIFFERENTIATION	GOBP_MEMBRANE_DEPOLARIZATION_DURING_ACTION_POTENTIAL
GOBP_MITOTIC_NUCLEAR_DIVISION	GOBP_TELOMERE_MAINTENANCE_VIA_SEMI_CONSERVATIVE_REPLICATION	GOBP_NEGATIVE_REGULATION_OF_AMYLOID_FIBRIL_FORMATION	GOBP_NEGATIVE_REGULATION_OF_PRODUCTION_OF_MIRNAS_INVOLVED_IN_GENE_SILENCING_BY_MIRNA
GOBP_POSITIVE_REGULATION_OF_MEIOTIC_CELL_CYCLE	GOBP_REGULATION_OF_EXIT_FROM_MITOSIS	GOBP_HEMATOPOIETIC_STEM_CELL_DIFFERENTIATION	GOBP_RECEPTOR_RECYCLING
GOBP_ORGANELLE_FISSION	GOBP_POSITIVE_REGULATION_OF_CHROMOSOME_SEGREGATION	GOBP_DNA_UNWINDING_INVOLVED_IN_DNA_REPLICATION	GOBP_POSITIVE_REGULATION_OF_DNA_DAMAGE_RESPONSE_SIGNAL_TRANSDUCTION_BY_P53_CLASS_MEDIATOR
GOBP_ESTABLISHMENT_OF_PROTEIN_LOCALIZATION_TO_CHROMOSOME	GOBP_NEGATIVE_REGULATION_OF_MEIOTIC_CELL_CYCLE	GOBP_POSITIVE_REGULATION_OF_PROTEIN_LOCALIZATION_TO_NUCLEUS	GOBP_REGULATION_OF_SYNAPTIC_VESICLE_RECYCLING
GOBP_NUCLEOSIDE_MONOPHOSPHATE_BIOSYNTHETIC_PROCESS	GOBP_NEGATIVE_REGULATION_OF_CELL_CYCLE_G2_M_PHASE_TRANSITION	GOBP_PROTEIN_FOLDING	GOBP_PIGMENT_CELL_DIFFERENTIATION
GOBP_REGULATION_OF_CHROMOSOME_SEGREGATION	GOBP_MITOTIC_METAPHASE_PLATE_CONGRESSION	GOBP_PURINE_NUCLEOSIDE_BIOSYNTHETIC_PROCESS	GOBP_NEGATIVE_REGULATION_OF_AMYLOID_PRECURSOR_PROTEIN_CATABOLIC_PROCESS
GOBP_RIBONUCLEOSIDE_MONOPHOSPHATE_BIOSYNTHETIC_PROCESS	GOBP_HOMOLOGOUS_CHROMOSOME_SEGREGATION	GOBP_CELL_CYCLE_DNA_REPLICATION	GOBP_REGULATION_OF_GLUCOSE_TRANSMEMBRANE_TRANSPORT
GOBP_FEMALE_MEIOTIC_NUCLEAR_DIVISION	GOBP_POSITIVE_REGULATION_OF_CELL_CYCLE_PROCESS	GOBP_MITOCHONDRION_MORPHOGENESIS	GOBP_PROTEIN_TRANSPORT_ALONG_MICROTUBULE
GOBP_AMINE_METABOLIC_PROCESS	GOBP_CENTROSOME_SEPARATION	GOBP_SPLICEOSOMAL_SNRNP_ASSEMBLY	GOBP_INSULIN_LIKE_GROWTH_FACTOR_RECEPTOR_SIGNALING_PATHWAY
GOBP_KINETOCHORE_ORGANIZATION	GOBP_RECOMBINATIONAL_REPAIR	GOBP_OOCYTE_MATURATION	GOBP_VENTRICULAR_CARDIAC_MUSCLE_CELL_MEMBRANE_REPOLARIZATION
GOBP_CELL_REDOX_HOMEOSTASIS	GOBP_OOCYTE_MATURATION	GOBP_NEGATIVE_REGULATION_OF_INTRINSIC_APOPTOTIC_SIGNALING_PATHWAY	GOBP_SPERM_AXONEME_ASSEMBLY
GOBP_MITOTIC_METAPHASE_PLATE_CONGRESSION	GOBP_NEGATIVE_REGULATION_OF_CHROMOSOME_ORGANIZATION	GOBP_KERATINOCYTE_DIFFERENTIATION	GOBP_REGULATION_OF_POLYSACCHARIDE_BIOSYNTHETIC_PROCESS
GOBP_ANTIMICROBIAL_HUMORAL_IMMUNE_RESPONSE_MEDIATED_BY_ANTIMICROBIAL_PEPTIDE	GOBP_NUCLEOSOME_ASSEMBLY	GOBP_SPINDLE_MIDZONE_ASSEMBLY	GOBP_INTRACILIARY_TRANSPORT
GOBP_RESPONSE_TO_INTERLEUKIN_12	GOBP_POSITIVE_REGULATION_OF_CELL_CYCLE	GOBP_TETRAHYDROFOLATE_METABOLIC_PROCESS	GOBP_NEGATIVE_REGULATION_OF_ACTIN_FILAMENT_BUNDLE_ASSEMBLY
GOBP_MEIOSIS_I_CELL_CYCLE_PROCESS	GOBP_REGULATION_OF_DNA_REPLICATION	GOBP_GLUCOSE_6_PHOSPHATE_METABOLIC_PROCESS	GOBP_NEGATIVE_REGULATION_OF_VIRAL_TRANSCRIPTION
GOBP_GENERATION_OF_PRECURSOR_METABOLITES_AND_ENERGY	GOBP_ATP_DEPENDENT_CHROMATIN_REMODELING	GOBP_REGULATION_OF_CYCLIN_DEPENDENT_PROTEIN_KINASE_ACTIVITY	GOBP_PROTEIN_LOCALIZATION_TO_CELL_PERIPHERY
GOBP_MITOTIC_SISTER_CHROMATID_SEGREGATION	GOBP_POSITIVE_REGULATION_OF_MITOTIC_CELL_CYCLE	GOBP_NEGATIVE_REGULATION_OF_CELL_CYCLE_PROCESS	GOBP_POSITIVE_REGULATION_OF_GLYCOGEN_METABOLIC_PROCESS
GOBP_REGULATION_OF_STEM_CELL_DIFFERENTIATION	GOBP_PURINE_NUCLEOBASE_BIOSYNTHETIC_PROCESS	GOBP_CELLULAR_RESPONSE_TO_GONADOTROPIN_STIMULUS	GOBP_INTRACILIARY_RETROGRADE_TRANSPORT
GOBP_REGULATION_OF_CYCLIN_DEPENDENT_PROTEIN_KINASE_ACTIVITY	GOBP_REGULATION_OF_SPINDLE_CHECKPOINT	GOBP_ALDITOL_METABOLIC_PROCESS	GOBP_CARDIAC_MUSCLE_CELL_MEMBRANE_REPOLARIZATION
GOBP_POSITIVE_REGULATION_OF_DNA_DEPENDENT_DNA_REPLICATION	GOBP_PROTEIN_LOCALIZATION_TO_CHROMOSOME	GOBP_CELLULAR_PROTEIN_COMPLEX_DISASSEMBLY	GOBP_LONG_TERM_SYNAPTIC_DEPRESSION
GOBP_MEMBRANE_DISASSEMBLY	GOBP_MEMBRANE_DISASSEMBLY	GOBP_REGULATION_OF_CHROMOSOME_SEPARATION	GOBP_ALDITOL_PHOSPHATE_METABOLIC_PROCESS
GOBP_CENTROMERE_COMPLEX_ASSEMBLY	GOBP_NUCLEOBASE_BIOSYNTHETIC_PROCESS	GOBP_ESTABLISHMENT_OF_PROTEIN_LOCALIZATION_TO_CHROMOSOME	GOBP_MICROTUBULE_BASED_TRANSPORT
GOBP_TELOMERASE_RNA_LOCALIZATION	GOBP_ANAPHASE_PROMOTING_COMPLEX_DEPENDENT_CATABOLIC_PROCESS	GOBP_PEPTIDYL_PROLINE_MODIFICATION	GOBP_NEURON_PROJECTION_EXTENSION_INVOLVED_IN_NEURON_PROJECTION_GUIDANCE
GOBP_MEIOTIC_CELL_CYCLE	GOBP_DNA_PACKAGING	GOBP_MITOTIC_NUCLEAR_ENVELOPE_DISASSEMBLY	GOBP_REGULATION_OF_MEMBRANE_REPOLARIZATION
GOBP_CHROMOSOME_LOCALIZATION	GOBP_ATTACHMENT_OF_MITOTIC_SPINDLE_MICROTUBULES_TO_KINETOCHORE	GOBP_PROTEIN_LOCALIZATION_TO_KINETOCHORE	GOBP_REGULATION_OF_PROTEIN_LOCALIZATION_TO_CELL_SURFACE
GOBP_NEGATIVE_REGULATION_OF_MEIOTIC_CELL_CYCLE	GOBP_NUCLEOBASE_METABOLIC_PROCESS	GOBP_NUCLEOSIDE_METABOLIC_PROCESS	GOBP_NEURON_MATURATION
GOBP_ALDITOL_METABOLIC_PROCESS	GOBP_DOUBLE_STRAND_BREAK_REPAIR	GOBP_REGULATION_OF_AMYLOID_FIBRIL_FORMATION	GOBP_POSITIVE_REGULATION_OF_PHOSPHATIDYLINOSITOL_3_KINASE_SIGNALING
GOBP_REGULATION_OF_HEMATOPOIETIC_STEM_CELL_DIFFERENTIATION	GOBP_HISTONE_SERINE_PHOSPHORYLATION	GOBP_REGULATION_OF_TRANSCRIPTION_INVOLVED_IN_G1_S_TRANSITION_OF_MITOTIC_CELL_CYCLE	GOBP_REGULATION_OF_CARDIAC_MUSCLE_CELL_MEMBRANE_REPOLARIZATION
GOBP_TETRAHYDROFOLATE_INTERCONVERSION	GOBP_DNA_CONFORMATION_CHANGE	GOBP_METAPHASE_ANAPHASE_TRANSITION_OF_CELL_CYCLE	GOBP_REGULATION_OF_TORC1_SIGNALING
GOBP_REGULATION_OF_CELL_CYCLE_G2_M_PHASE_TRANSITION	GOBP_G2_DNA_DAMAGE_CHECKPOINT	GOBP_REGULATION_OF_MITOTIC_SISTER_CHROMATID_SEGREGATION	GOBP_POSITIVE_REGULATION_OF_PROTEIN_LOCALIZATION_TO_CELL_PERIPHERY
GOBP_DNA_DEPENDENT_DNA_REPLICATION	GOBP_SPINDLE_ASSEMBLY	GOBP_REGULATION_OF_SPINDLE_CHECKPOINT	GOBP_AMINO_ACID_BETAINE_METABOLIC_PROCESS
GOBP_PYRUVATE_METABOLIC_PROCESS	GOBP_POSITIVE_REGULATION_OF_CELL_CYCLE_G2_M_PHASE_TRANSITION	GOBP_ELECTRON_TRANSPORT_CHAIN	GOBP_AMYLOID_PRECURSOR_PROTEIN_CATABOLIC_PROCESS
GOBP_DEOXYRIBOSE_PHOSPHATE_BIOSYNTHETIC_PROCESS	GOBP_POSITIVE_REGULATION_OF_DNA_METABOLIC_PROCESS	GOBP_RIBONUCLEOSIDE_TRIPHOSPHATE_METABOLIC_PROCESS	GOBP_PROTEIN_KINASE_A_SIGNALING
GOBP_REGULATION_OF_SPINDLE_CHECKPOINT	GOBP_INTERSTRAND_CROSS_LINK_REPAIR	GOBP_MONOSACCHARIDE_BIOSYNTHETIC_PROCESS	GOBP_NEURAL_TUBE_PATTERNING
GOBP_PURINE_NUCLEOSIDE_MONOPHOSPHATE_BIOSYNTHETIC_PROCESS	GOBP_MITOTIC_DNA_INTEGRITY_CHECKPOINT	GOBP_NON_CANONICAL_WNT_SIGNALING_PATHWAY	GOBP_EXTRACELLULAR_TRANSPORT
GOBP_CELL_DIFFERENTIATION_INVOLVED_IN_EMBRYONIC_PLACENTA_DEVELOPMENT	GOBP_POSITIVE_REGULATION_OF_CYTOKINESIS	GOBP_BINDING_OF_SPERM_TO_ZONA_PELLUCIDA	GOBP_NEGATIVE_REGULATION_OF_OSTEOBLAST_PROLIFERATION
GOBP_PROTEIN_LOCALIZATION_TO_CHROMOSOME_CENTROMERIC_REGION	GOBP_DNA_DEPENDENT_DNA_REPLICATION_MAINTENANCE_OF_FIDELITY	GOBP_PROTEIN_INSERTION_INTO_MEMBRANE	GOBP_POSITIVE_REGULATION_OF_SKELETAL_MUSCLE_TISSUE_DEVELOPMENT
GOBP_REGULATION_OF_DNA_DEPENDENT_DNA_REPLICATION	GOBP_DNA_GEOMETRIC_CHANGE	GOBP_INTERLEUKIN_1_MEDIATED_SIGNALING_PATHWAY	GOBP_FAT_CELL_DIFFERENTIATION
GOBP_INTERLEUKIN_1_MEDIATED_SIGNALING_PATHWAY	GOBP_REGULATION_OF_DOUBLE_STRAND_BREAK_REPAIR_VIA_HOMOLOGOUS_RECOMBINATION	GOBP_NEGATIVE_REGULATION_OF_MEIOTIC_CELL_CYCLE	GOBP_INNER_DYNEIN_ARM_ASSEMBLY
GOBP_MITOCHONDRIAL_ELECTRON_TRANSPORT_UBIQUINOL_TO_CYTOCHROME_C	GOBP_POSITIVE_REGULATION_OF_DNA_BIOSYNTHETIC_PROCESS	GOBP_RESPONSE_TO_OXYGEN_LEVELS	GOBP_MEMBRANE_REPOLARIZATION
GOBP_TELOMERE_MAINTENANCE_VIA_SEMI_CONSERVATIVE_REPLICATION	GOBP_SIGNAL_TRANSDUCTION_INVOLVED_IN_G2_DNA_DAMAGE_CHECKPOINT	GOBP_DNA_REPLICATION_INDEPENDENT_NUCLEOSOME_ORGANIZATION	GOBP_RETINAL_CONE_CELL_DIFFERENTIATION
GOBP_KERATINIZATION	GOBP_ESTABLISHMENT_OF_PROTEIN_LOCALIZATION_TO_TELOMERE	GOBP_TRANSLATIONAL_TERMINATION	GOBP_PRIMARY_AMINO_COMPOUND_METABOLIC_PROCESS
GOBP_ISOPRENOID_BIOSYNTHETIC_PROCESS	GOBP_DNA_INTEGRITY_CHECKPOINT	GOBP_NUCLEOBASE_METABOLIC_PROCESS	GOBP_POSITIVE_REGULATION_OF_MULTICELLULAR_ORGANISM_GROWTH
GOBP_ANTIGEN_PROCESSING_AND_PRESENTATION_OF_EXOGENOUS_PEPTIDE_ANTIGEN_VIA_MHC_CLASS_I	GOBP_MITOTIC_SPINDLE_ASSEMBLY	GOBP_NEGATIVE_REGULATION_OF_TRANSFORMING_GROWTH_FACTOR_BETA_PRODUCTION	GOBP_AMMONIUM_ION_METABOLIC_PROCESS
GOBP_EXIT_FROM_MITOSIS	GOBP_TELOMERE_ORGANIZATION	GOBP_PROTEIN_HYDROXYLATION	GOBP_BODY_MORPHOGENESIS
GOBP_CELL_CYCLE_G2_M_PHASE_TRANSITION	GOBP_ERROR_FREE_TRANSLESION_SYNTHESIS	GOBP_ORGANELLE_FISSION	GOBP_REGULATION_OF_RHO_PROTEIN_SIGNAL_TRANSDUCTION
GOBP_DEOXYRIBONUCLEOTIDE_METABOLIC_PROCESS	GOBP_POSITIVE_REGULATION_OF_ESTABLISHMENT_OF_PROTEIN_LOCALIZATION_TO_TELOMERE	GOBP_RESPONSE_TO_INTERLEUKIN_12	GOBP_NEGATIVE_REGULATION_OF_INTRACELLULAR_SIGNAL_TRANSDUCTION
GOBP_DNA_STRAND_ELONGATION	GOBP_CELL_DIFFERENTIATION_INVOLVED_IN_EMBRYONIC_PLACENTA_DEVELOPMENT	GOBP_REGULATION_OF_CELLULAR_KETONE_METABOLIC_PROCESS	GOBP_POSITIVE_REGULATION_OF_EXTRACELLULAR_MATRIX_ASSEMBLY
GOBP_METAPHASE_PLATE_CONGRESSION	GOBP_SISTER_CHROMATID_COHESION	GOBP_REGULATION_OF_CELLULAR_RESPIRATION	GOBP_NEGATIVE_REGULATION_OF_PROTEIN_KINASE_B_SIGNALING
GOBP_REGULATION_OF_CELLULAR_RESPIRATION	GOBP_REPLICATION_FORK_PROCESSING	GOBP_MITOCHONDRIAL_TRANSLATIONAL_TERMINATION	GOBP_DISTAL_TUBULE_DEVELOPMENT
GOBP_PROTEIN_FOLDING	GOBP_POSITIVE_REGULATION_OF_PROTEIN_LOCALIZATION_TO_NUCLEUS	GOBP_CELL_REDOX_HOMEOSTASIS	GOBP_DORSAL_VENTRAL_NEURAL_TUBE_PATTERNING
GOBP_MEIOTIC_CHROMOSOME_SEGREGATION	GOBP_NUCLEOSOME_ORGANIZATION	GOBP_RIBONUCLEOSIDE_MONOPHOSPHATE_BIOSYNTHETIC_PROCESS	GOBP_LEFT_RIGHT_PATTERN_FORMATION
GOBP_POSITIVE_REGULATION_OF_PROTEIN_LOCALIZATION_TO_NUCLEUS	GOBP_NEGATIVE_REGULATION_OF_DNA_REPLICATION	GOBP_PROTEIN_NEDDYLATION	GOBP_POSITIVE_REGULATION_OF_GLIAL_CELL_MIGRATION
GOBP_REGULATION_OF_CELL_CYCLE_PHASE_TRANSITION	GOBP_PURINE_NUCLEOBASE_METABOLIC_PROCESS	GOBP_MITOTIC_NUCLEAR_DIVISION	GOBP_AXONAL_TRANSPORT_OF_MITOCHONDRION
GOBP_CELLULAR_METABOLIC_COMPOUND_SALVAGE	GOBP_TETRAHYDROFOLATE_METABOLIC_PROCESS	GOBP_CHROMOSOME_CONDENSATION	GOBP_REGULATION_OF_VENTRICULAR_CARDIAC_MUSCLE_CELL_MEMBRANE_REPOLARIZATION
GOBP_CHROMOSOME_SEGREGATION	GOBP_MEIOTIC_CHROMOSOME_SEPARATION	GOBP_POSITIVE_REGULATION_OF_NUCLEAR_DIVISION	GOBP_REGULATION_OF_HEART_RATE_BY_CARDIAC_CONDUCTION
GOBP_HEMATOPOIETIC_STEM_CELL_DIFFERENTIATION	GOBP_POSITIVE_REGULATION_OF_CYCLIN_DEPENDENT_PROTEIN_KINASE_ACTIVITY	GOBP_POSITIVE_REGULATION_OF_CYCLIN_DEPENDENT_PROTEIN_KINASE_ACTIVITY	GOBP_STARTLE_RESPONSE
GOBP_NUCLEOSIDE_TRIPHOSPHATE_METABOLIC_PROCESS	GOBP_DNA_BIOSYNTHETIC_PROCESS	GOBP_REGULATION_OF_HEMATOPOIETIC_PROGENITOR_CELL_DIFFERENTIATION	GOBP_NEGATIVE_REGULATION_OF_AXON_EXTENSION_INVOLVED_IN_AXON_GUIDANCE
GOBP_NEGATIVE_REGULATION_OF_TRANSFORMING_GROWTH_FACTOR_BETA_PRODUCTION	GOBP_PYRUVATE_METABOLIC_PROCESS	GOBP_PYRIMIDINE_NUCLEOSIDE_TRIPHOSPHATE_BIOSYNTHETIC_PROCESS	GOBP_ANIMAL_ORGAN_MATURATION
GOBP_GLYCOSYL_COMPOUND_BIOSYNTHETIC_PROCESS	GOBP_REGULATION_OF_PROTEIN_LOCALIZATION_TO_CHROMOSOME_TELOMERIC_REGION	GOBP_SUBSTANTIA_NIGRA_DEVELOPMENT	GOBP_LONG_TERM_SYNAPTIC_POTENTIATION
GOBP_TROPHOBLAST_GIANT_CELL_DIFFERENTIATION	GOBP_MITOTIC_G1_S_TRANSITION_CHECKPOINT	GOBP_DNA_REPLICATION_CHECKPOINT	GOBP_POSITIVE_REGULATION_OF_POTASSIUM_ION_TRANSMEMBRANE_TRANSPORTER_ACTIVITY
GOBP_HOMOLOGOUS_CHROMOSOME_SEGREGATION	GOBP_HOMOLOGOUS_RECOMBINATION	GOBP_NEGATIVE_REGULATION_OF_CANONICAL_WNT_SIGNALING_PATHWAY	GOBP_REGULATION_OF_SMOOTH_MUSCLE_CELL_DIFFERENTIATION
GOBP_CHROMOSOME_SEPARATION	GOBP_MALE_MEIOTIC_NUCLEAR_DIVISION	GOBP_PYRUVATE_METABOLIC_PROCESS	GOBP_VENTRICULAR_CARDIAC_MUSCLE_CELL_ACTION_POTENTIAL
GOBP_HISTONE_MRNA_METABOLIC_PROCESS	GOBP_POSITIVE_REGULATION_OF_DNA_REPLICATION	GOBP_ANTIMICROBIAL_HUMORAL_RESPONSE	GOBP_REGULATION_OF_AMYLOID_PRECURSOR_PROTEIN_CATABOLIC_PROCESS
GOBP_SISTER_CHROMATID_SEGREGATION	GOBP_HOMOLOGOUS_CHROMOSOME_PAIRING_AT_MEIOSIS	GOBP_TETRAHYDROFOLATE_INTERCONVERSION	GOBP_POSITIVE_REGULATION_OF_ENDOCYTOSIS
GOBP_INNATE_IMMUNE_RESPONSE_ACTIVATING_SIGNAL_TRANSDUCTION	GOBP_VIRAL_LATENCY	GOBP_MITOTIC_CHROMOSOME_CONDENSATION	GOBP_DEVELOPMENTAL_PIGMENTATION
GOBP_PURINE_CONTAINING_COMPOUND_SALVAGE	GOBP_RESPONSE_TO_IONIZING_RADIATION	GOBP_NUCLEOSIDE_MONOPHOSPHATE_BIOSYNTHETIC_PROCESS	GOBP_REGULATION_OF_PROTEIN_KINASE_C_SIGNALING
GOBP_CELLULAR_RESPONSE_TO_GONADOTROPIN_STIMULUS	GOBP_FOLIC_ACID_CONTAINING_COMPOUND_METABOLIC_PROCESS	GOBP_DEOXYRIBONUCLEOTIDE_BIOSYNTHETIC_PROCESS	GOBP_NEGATIVE_REGULATION_OF_CELLULAR_RESPONSE_TO_GROWTH_FACTOR_STIMULUS
GOBP_SUBSTANTIA_NIGRA_DEVELOPMENT	GOBP_DEOXYRIBONUCLEOTIDE_BIOSYNTHETIC_PROCESS	GOBP_ANTIGEN_PROCESSING_AND_PRESENTATION_OF_EXOGENOUS_PEPTIDE_ANTIGEN_VIA_MHC_CLASS_I	GOBP_PROTEIN_LOCALIZATION_TO_POSTSYNAPSE
GOBP_ESTABLISHMENT_OF_TISSUE_POLARITY	GOBP_POSITIVE_REGULATION_OF_MITOTIC_NUCLEAR_DIVISION	GOBP_MEIOSIS_I_CELL_CYCLE_PROCESS	GOBP_ORGANISM_EMERGENCE_FROM_PROTECTIVE_STRUCTURE
GOBP_PIGMENT_BIOSYNTHETIC_PROCESS	GOBP_REGULATION_OF_CELL_CYCLE_ARREST	GOBP_POSITIVE_REGULATION_OF_VIRAL_PROCESS	GOBP_PROTEIN_LOCALIZATION_TO_PLASMA_MEMBRANE
GOBP_GLUCOSE_6_PHOSPHATE_METABOLIC_PROCESS	GOBP_FORMATION_OF_EXTRACHROMOSOMAL_CIRCULAR_DNA	GOBP_LIVER_REGENERATION	GOBP_REGULATION_OF_TRIGLYCERIDE_CATABOLIC_PROCESS
GOBP_NUCLEAR_CHROMOSOME_SEGREGATION	GOBP_REGULATION_OF_SPINDLE_ORGANIZATION	GOBP_MATURATION_OF_SSU_RRNA_FROM_TRICISTRONIC_RRNA_TRANSCRIPT_SSU_RRNA_5_8S_RRNA_LSU_RRNA	GOBP_LONG_TERM_MEMORY
GOBP_PTERIDINE_CONTAINING_COMPOUND_METABOLIC_PROCESS	GOBP_NEGATIVE_REGULATION_OF_DOUBLE_STRAND_BREAK_REPAIR_VIA_HOMOLOGOUS_RECOMBINATION	GOBP_REGULATION_OF_CELL_CYCLE_G2_M_PHASE_TRANSITION	GOBP_ACTION_POTENTIAL
GOBP_SPLICEOSOMAL_SNRNP_ASSEMBLY	GOBP_MULTI_ORGANISM_LOCALIZATION	GOBP_DEOXYRIBONUCLEOTIDE_METABOLIC_PROCESS	GOBP_POSITIVE_REGULATION_OF_INTERLEUKIN_5_PRODUCTION
GOBP_REGULATION_OF_ATTACHMENT_OF_SPINDLE_MICROTUBULES_TO_KINETOCHORE	GOBP_HISTONE_MRNA_METABOLIC_PROCESS	GOBP_POSITIVE_REGULATION_OF_DNA_DEPENDENT_DNA_REPLICATION	GOBP_PLASMA_MEMBRANE_REPAIR
GOBP_MONOSACCHARIDE_BIOSYNTHETIC_PROCESS	GOBP_REGULATION_OF_ESTABLISHMENT_OF_PROTEIN_LOCALIZATION_TO_CHROMOSOME	GOBP_PROTEIN_IMPORT_INTO_MITOCHONDRIAL_MATRIX	GOBP_CAMP_MEDIATED_SIGNALING
GOBP_GLYCOSYL_COMPOUND_METABOLIC_PROCESS	GOBP_REGULATION_OF_MEIOTIC_NUCLEAR_DIVISION	GOBP_PIGMENT_BIOSYNTHETIC_PROCESS	GOBP_NOREPINEPHRINE_METABOLIC_PROCESS
GOBP_GLYCINE_METABOLIC_PROCESS	GOBP_MITOTIC_G2_M_TRANSITION_CHECKPOINT	GOBP_NEGATIVE_REGULATION_OF_REPRODUCTIVE_PROCESS	GOBP_CARDIAC_MUSCLE_CELL_ACTION_POTENTIAL_INVOLVED_IN_CONTRACTION
GOBP_NUCLEAR_ENVELOPE_ORGANIZATION	GOBP_PROTEIN_DNA_COMPLEX_SUBUNIT_ORGANIZATION	GOBP_CELLULAR_METABOLIC_COMPOUND_SALVAGE	GOBP_QUATERNARY_AMMONIUM_GROUP_TRANSPORT
GOBP_RIBONUCLEOSIDE_MONOPHOSPHATE_METABOLIC_PROCESS	GOBP_DNA_REPAIR	GOBP_CHAPERONE_MEDIATED_PROTEIN_COMPLEX_ASSEMBLY	GOBP_RETINA_MORPHOGENESIS_IN_CAMERA_TYPE_EYE
GOBP_PROTEIN_INSERTION_INTO_MEMBRANE	GOBP_REGULATION_OF_DOUBLE_STRAND_BREAK_REPAIR	GOBP_EXIT_FROM_MITOSIS	GOBP_NEGATIVE_REGULATION_OF_VASCULAR_ENDOTHELIAL_GROWTH_FACTOR_RECEPTOR_SIGNALING_PATHWAY
GOBP_CELLULAR_PROTEIN_COMPLEX_DISASSEMBLY	GOBP_NUCLEAR_ENVELOPE_ORGANIZATION	GOBP_REGULATION_OF_CHROMOSOME_SEGREGATION	GOBP_SPHINGOMYELIN_METABOLIC_PROCESS
GOBP_CHROMOSOME_ORGANIZATION_INVOLVED_IN_MEIOTIC_CELL_CYCLE	GOBP_TROPHOBLAST_GIANT_CELL_DIFFERENTIATION	GOBP_OXIDATIVE_PHOSPHORYLATION	GOBP_NEGATIVE_REGULATION_OF_AUTOPHAGOSOME_ASSEMBLY
GOBP_KINETOCHORE_ASSEMBLY	GOBP_REGULATION_OF_DNA_REPAIR	GOBP_HISTONE_MRNA_METABOLIC_PROCESS	GOBP_RESPONSE_TO_VITAMIN_E
GOBP_ANTIMICROBIAL_HUMORAL_RESPONSE	GOBP_SIGNAL_TRANSDUCTION_IN_RESPONSE_TO_DNA_DAMAGE	GOBP_CELLULAR_KETONE_METABOLIC_PROCESS	GOBP_CYCLIC_NUCLEOTIDE_BIOSYNTHETIC_PROCESS
GOBP_NEGATIVE_REGULATION_OF_AMYLOID_FIBRIL_FORMATION	GOBP_DNA_DAMAGE_RESPONSE_DETECTION_OF_DNA_DAMAGE	GOBP_MITOTIC_METAPHASE_PLATE_CONGRESSION	GOBP_REGULATION_OF_SYNAPTIC_TRANSMISSION_GABAERGIC
GOBP_ATTACHMENT_OF_SPINDLE_MICROTUBULES_TO_KINETOCHORE	GOBP_PROTEIN_LOCALIZATION_TO_NUCLEAR_BODY	GOBP_RESPONSE_TO_GONADOTROPIN	GOBP_FIBROBLAST_ACTIVATION
GOBP_NUCLEOSIDE_MONOPHOSPHATE_METABOLIC_PROCESS	GOBP_NEGATIVE_REGULATION_OF_DNA_REPAIR	GOBP_CELLULAR_RESPIRATION	GOBP_NEGATIVE_REGULATION_OF_ENDOTHELIAL_CELL_APOPTOTIC_PROCESS
GOBP_POLYAMINE_BIOSYNTHETIC_PROCESS	GOBP_REGULATION_OF_DNA_METABOLIC_PROCESS	GOBP_MATURATION_OF_SSU_RRNA	GOBP_ELASTIC_FIBER_ASSEMBLY
GOBP_POSITIVE_REGULATION_OF_CELL_CYCLE_PHASE_TRANSITION	GOBP_ESTABLISHMENT_OF_PROTEIN_LOCALIZATION_TO_CHROMOSOME	GOBP_FEMALE_MEIOTIC_NUCLEAR_DIVISION	GOBP_NEPHRIC_DUCT_DEVELOPMENT
GOBP_DNA_DAMAGE_RESPONSE_DETECTION_OF_DNA_DAMAGE	GOBP_REGULATION_OF_DNA_RECOMBINATION	GOBP_CELL_CYCLE_G2_M_PHASE_TRANSITION	GOBP_REGULATION_OF_CAMP_MEDIATED_SIGNALING
GOBP_REGULATION_OF_REPRODUCTIVE_PROCESS	GOBP_HISTONE_PHOSPHORYLATION	GOBP_AEROBIC_RESPIRATION	GOBP_EMBRYONIC_HEART_TUBE_MORPHOGENESIS
GOBP_CENTROSOME_SEPARATION	GOBP_DNA_SYNTHESIS_INVOLVED_IN_DNA_REPAIR	GOBP_PIGMENT_METABOLIC_PROCESS	GOBP_REGULATION_OF_BMP_SIGNALING_PATHWAY
GOBP_RNA_PHOSPHODIESTER_BOND_HYDROLYSIS_ENDONUCLEOLYTIC	GOBP_CYTOSKELETON_DEPENDENT_CYTOKINESIS	GOBP_GLYCINE_METABOLIC_PROCESS	GOBP_REGULATION_OF_HISTONE_DEACETYLATION
GOBP_REGULATION_OF_CELLULAR_KETONE_METABOLIC_PROCESS	GOBP_POSTREPLICATION_REPAIR	GOBP_REGULATION_OF_INTRINSIC_APOPTOTIC_SIGNALING_PATHWAY	GOBP_POSITIVE_REGULATION_OF_POTASSIUM_ION_TRANSPORT
GOBP_NUCLEOTIDE_SALVAGE	GOBP_SIGNAL_TRANSDUCTION_BY_P53_CLASS_MEDIATOR	GOBP_APOPTOTIC_MITOCHONDRIAL_CHANGES	GOBP_WHITE_FAT_CELL_DIFFERENTIATION
GOBP_HOMOLOGOUS_CHROMOSOME_PAIRING_AT_MEIOSIS	GOBP_TRNA_TRANSPORT	GOBP_CELLULAR_RESPONSE_TO_OXYGEN_RADICAL	GOBP_UTERUS_DEVELOPMENT
GOBP_MATURATION_OF_LSU_RRNA_FROM_TRICISTRONIC_RRNA_TRANSCRIPT_SSU_RRNA_5_8S_RRNA_LSU_RRNA	GOBP_EXIT_FROM_MITOSIS	GOBP_EPIDERMAL_CELL_DIFFERENTIATION	GOBP_SNARE_COMPLEX_ASSEMBLY
GOBP_MITOTIC_CELL_CYCLE_CHECKPOINT	GOBP_TRANSLESION_SYNTHESIS	GOBP_DEFENSE_RESPONSE_TO_FUNGUS	GOBP_SPERM_MOTILITY
GOBP_LIVER_REGENERATION	GOBP_PROTEIN_LOCALIZATION_TO_CHROMATIN	GOBP_MITOTIC_SISTER_CHROMATID_SEGREGATION	GOBP_NEGATIVE_REGULATION_OF_CAMP_MEDIATED_SIGNALING
GOBP_MATURATION_OF_SSU_RRNA_FROM_TRICISTRONIC_RRNA_TRANSCRIPT_SSU_RRNA_5_8S_RRNA_LSU_RRNA	GOBP_INNER_CELL_MASS_CELL_PROLIFERATION	GOBP_PTERIDINE_CONTAINING_COMPOUND_METABOLIC_PROCESS	GOBP_NEGATIVE_REGULATION_OF_EPITHELIAL_CELL_APOPTOTIC_PROCESS
GOBP_VIRAL_LATENCY	GOBP_SPINDLE_LOCALIZATION	GOBP_NUCLEOTIDE_PHOSPHORYLATION	GOBP_LOCOMOTORY_EXPLORATION_BEHAVIOR
GOBP_MATURATION_OF_SSU_RRNA	GOBP_GLYCOLYTIC_PROCESS_THROUGH_FRUCTOSE_6_PHOSPHATE	GOBP_DEOXYRIBOSE_PHOSPHATE_BIOSYNTHETIC_PROCESS	GOBP_EMBRYONIC_HEART_TUBE_DEVELOPMENT
GOBP_MORPHOGENESIS_OF_A_POLARIZED_EPITHELIUM	GOBP_POSITIVE_REGULATION_OF_VIRAL_PROCESS	GOBP_DNA_STRAND_ELONGATION	GOBP_PATTERN_SPECIFICATION_PROCESS
GOBP_POSITIVE_REGULATION_OF_NUCLEAR_DIVISION	GOBP_CELLULAR_RESPONSE_TO_ALKALOID	GOBP_ANIMAL_ORGAN_REGENERATION	GOBP_NEGATIVE_REGULATION_OF_SYNAPTIC_TRANSMISSION
GOBP_REGULATION_OF_HEMATOPOIETIC_PROGENITOR_CELL_DIFFERENTIATION	GOBP_RESPONSE_TO_HYDROXYUREA	GOBP_CHROMOSOME_LOCALIZATION	GOBP_POSITIVE_REGULATION_OF_PHAGOCYTOSIS_ENGULFMENT
GOBP_SCF_DEPENDENT_PROTEASOMAL_UBIQUITIN_DEPENDENT_PROTEIN_CATABOLIC_PROCESS	GOBP_LIVER_REGENERATION	GOBP_NUCLEAR_ENVELOPE_REASSEMBLY	GOBP_REGULATION_OF_GLIAL_CELL_MIGRATION
GOBP_MITOTIC_DNA_REPLICATION_CHECKPOINT	GOBP_ESTABLISHMENT_OF_MITOTIC_SPINDLE_LOCALIZATION	GOBP_PURINE_NUCLEOSIDE_MONOPHOSPHATE_BIOSYNTHETIC_PROCESS	GOBP_NEGATIVE_REGULATION_OF_EPITHELIAL_CELL_MIGRATION
GOBP_AEROBIC_RESPIRATION	GOBP_TERMINATION_OF_RNA_POLYMERASE_II_TRANSCRIPTION	GOBP_NUCLEOTIDE_SALVAGE	GOBP_STORE_OPERATED_CALCIUM_ENTRY
GOBP_CELL_CYCLE_G1_S_PHASE_TRANSITION	GOBP_PROTEIN_LOCALIZATION_TO_NUCLEOPLASM	GOBP_REGULATION_OF_SMALL_MOLECULE_METABOLIC_PROCESS	GOBP_NEGATIVE_REGULATION_OF_ANION_TRANSMEMBRANE_TRANSPORT
GOBP_TAIL_ANCHORED_MEMBRANE_PROTEIN_INSERTION_INTO_ER_MEMBRANE	GOBP_NUCLEOLAR_LARGE_RRNA_TRANSCRIPTION_BY_RNA_POLYMERASE_I	GOBP_DNA_DEPENDENT_DNA_REPLICATION	GOBP_NEGATIVE_REGULATION_OF_EPITHELIAL_TO_MESENCHYMAL_TRANSITION
GOBP_PURINE_NUCLEOSIDE_BIOSYNTHETIC_PROCESS	GOBP_POSITIVE_REGULATION_OF_CELL_CYCLE_ARREST	GOBP_TELOMERE_MAINTENANCE_VIA_SEMI_CONSERVATIVE_REPLICATION	GOBP_NEGATIVE_REGULATION_OF_LOCOMOTION
GOBP_SIGNAL_TRANSDUCTION_INVOLVED_IN_CELL_CYCLE_CHECKPOINT	GOBP_POSITIVE_REGULATION_OF_TELOMERASE_RNA_LOCALIZATION_TO_CAJAL_BODY	GOBP_RHODOPSIN_MEDIATED_SIGNALING_PATHWAY	GOBP_AXONEMAL_DYNEIN_COMPLEX_ASSEMBLY
GOBP_ELECTRON_TRANSPORT_CHAIN	GOBP_REGULATION_OF_CELL_CYCLE_CHECKPOINT	GOBP_SPERM_EGG_RECOGNITION	GOBP_BIOLOGICAL_PROCESS_INVOLVED_IN_INTRASPECIES_INTERACTION_BETWEEN_ORGANISMS
GOBP_PYRIMIDINE_NUCLEOSIDE_BIOSYNTHETIC_PROCESS	GOBP_NUCLEOTIDE_PHOSPHORYLATION	GOBP_TAIL_ANCHORED_MEMBRANE_PROTEIN_INSERTION_INTO_ER_MEMBRANE	GOBP_POSITIVE_REGULATION_OF_HISTONE_DEACETYLATION
GOBP_ATTACHMENT_OF_MITOTIC_SPINDLE_MICROTUBULES_TO_KINETOCHORE	GOBP_REGULATION_OF_MRNA_CATABOLIC_PROCESS	GOBP_NUCLEOSIDE_TRIPHOSPHATE_BIOSYNTHETIC_PROCESS	GOBP_CARDIAC_MUSCLE_CELL_ACTION_POTENTIAL
GOBP_NUCLEOLAR_LARGE_RRNA_TRANSCRIPTION_BY_RNA_POLYMERASE_I	GOBP_NUCLEOBASE_CONTAINING_COMPOUND_TRANSPORT	GOBP_ATP_SYNTHESIS_COUPLED_ELECTRON_TRANSPORT	GOBP_DOPAMINE_SECRETION
GOBP_RHODOPSIN_MEDIATED_SIGNALING_PATHWAY	GOBP_NUCLEUS_ORGANIZATION	GOBP_PURINE_CONTAINING_COMPOUND_TRANSMEMBRANE_TRANSPORT	GOBP_HEMATOPOIETIC_STEM_CELL_HOMEOSTASIS
GOBP_RIBONUCLEOSIDE_TRIPHOSPHATE_METABOLIC_PROCESS	GOBP_POSITIVE_REGULATION_OF_DOUBLE_STRAND_BREAK_REPAIR_VIA_HOMOLOGOUS_RECOMBINATION	GOBP_KINETOCHORE_ORGANIZATION	GOBP_EXPORT_ACROSS_PLASMA_MEMBRANE
GOBP_NUCLEOTIDE_PHOSPHORYLATION	GOBP_REGULATION_OF_DNA_BIOSYNTHETIC_PROCESS	GOBP_RIBOSOMAL_SMALL_SUBUNIT_BIOGENESIS	GOBP_CARDIAC_CONDUCTION
GOBP_REGULATION_OF_WATER_LOSS_VIA_SKIN	GOBP_NUCLEAR_TRANSPORT	GOBP_PYRIMIDINE_NUCLEOTIDE_BIOSYNTHETIC_PROCESS	GOBP_CARDIAC_MUSCLE_CELL_CONTRACTION
GOBP_POSITIVE_REGULATION_OF_MONOOXYGENASE_ACTIVITY	GOBP_POSITIVE_REGULATION_OF_NUCLEAR_DIVISION	GOBP_MEIOTIC_CELL_CYCLE	GOBP_CATECHOLAMINE_SECRETION
GOBP_ANTIGEN_PROCESSING_AND_PRESENTATION_OF_PEPTIDE_ANTIGEN	GOBP_REGULATION_OF_SISTER_CHROMATID_COHESION	GOBP_EYELID_DEVELOPMENT_IN_CAMERA_TYPE_EYE	GOBP_NEGATIVE_REGULATION_OF_BMP_SIGNALING_PATHWAY
GOBP_POSITIVE_REGULATION_OF_CYCLIN_DEPENDENT_PROTEIN_KINASE_ACTIVITY	GOBP_DEOXYRIBONUCLEOSIDE_TRIPHOSPHATE_METABOLIC_PROCESS	GOBP_SERINE_FAMILY_AMINO_ACID_BIOSYNTHETIC_PROCESS	GOBP_GASTRULATION_WITH_MOUTH_FORMING_SECOND
GOBP_PYRIMIDINE_NUCLEOTIDE_BIOSYNTHETIC_PROCESS	GOBP_RNA_LOCALIZATION	GOBP_REGULATION_OF_CELL_CYCLE_PHASE_TRANSITION	GOBP_NEGATIVE_REGULATION_OF_GLUCOSE_IMPORT
GOBP_PYRIMIDINE_CONTAINING_COMPOUND_BIOSYNTHETIC_PROCESS	GOBP_CHROMATIN_ASSEMBLY_OR_DISASSEMBLY	GOBP_RRNA_PSEUDOURIDINE_SYNTHESIS	GOBP_SYNAPSE_MATURATION
GOBP_PYRIMIDINE_NUCLEOSIDE_METABOLIC_PROCESS	GOBP_REGULATION_OF_UBIQUITIN_PROTEIN_LIGASE_ACTIVITY	GOBP_RESPIRATORY_ELECTRON_TRANSPORT_CHAIN	GOBP_NEGATIVE_REGULATION_OF_CATECHOLAMINE_SECRETION
GOBP_PURINE_NUCLEOSIDE_MONOPHOSPHATE_METABOLIC_PROCESS	GOBP_RESPONSE_TO_HEAT	GOBP_CENTROMERE_COMPLEX_ASSEMBLY	GOBP_MALE_MEIOTIC_NUCLEAR_DIVISION
GOBP_L_SERINE_METABOLIC_PROCESS	GOBP_MITOTIC_G2_DNA_DAMAGE_CHECKPOINT	GOBP_PYRIMIDINE_NUCLEOSIDE_BIOSYNTHETIC_PROCESS	GOBP_NEGATIVE_REGULATION_OF_DNA_DEPENDENT_DNA_REPLICATION
GOBP_ERROR_FREE_TRANSLESION_SYNTHESIS	GOBP_MODULATION_BY_VIRUS_OF_HOST_CELLULAR_PROCESS	GOBP_NUCLEAR_ENVELOPE_ORGANIZATION	GOBP_SNRNA_PROCESSING
GOBP_CORNIFICATION	GOBP_REGULATION_OF_CYTOKINESIS	GOBP_INNATE_IMMUNE_RESPONSE_ACTIVATING_SIGNAL_TRANSDUCTION	GOBP_REGULATION_OF_MITOTIC_SPINDLE_ASSEMBLY
GOBP_POSTTRANSLATIONAL_PROTEIN_TARGETING_TO_ENDOPLASMIC_RETICULUM_MEMBRANE	GOBP_REGULATION_OF_SIGNAL_TRANSDUCTION_BY_P53_CLASS_MEDIATOR	GOBP_MEMBRANE_DISASSEMBLY	GOBP_PROTEIN_K11_LINKED_UBIQUITINATION
GOBP_NEGATIVE_REGULATION_OF_INTRINSIC_APOPTOTIC_SIGNALING_PATHWAY	GOBP_POSITIVE_REGULATION_OF_DNA_REPAIR	GOBP_RIBOSOMAL_LARGE_SUBUNIT_BIOGENESIS	GOBP_CD40_SIGNALING_PATHWAY
GOBP_CLEAVAGE_INVOLVED_IN_RRNA_PROCESSING	GOBP_REGULATION_OF_CELLULAR_RESPIRATION	GOBP_POSITIVE_REGULATION_OF_REPRODUCTIVE_PROCESS	GOBP_RESPONSE_TO_FOLLICLE_STIMULATING_HORMONE
GOBP_TRANSLATIONAL_TERMINATION	GOBP_TELOMERIC_LOOP_DISASSEMBLY	GOBP_NCRNA_3_END_PROCESSING	GOBP_RRNA_CATABOLIC_PROCESS
GOBP_CELLULAR_KETONE_METABOLIC_PROCESS	GOBP_NCRNA_EXPORT_FROM_NUCLEUS	GOBP_CLEAVAGE_INVOLVED_IN_RRNA_PROCESSING	GOBP_POSITIVE_REGULATION_OF_CELL_CYCLE_PROCESS
GOBP_PYRIMIDINE_NUCLEOSIDE_TRIPHOSPHATE_BIOSYNTHETIC_PROCESS	GOBP_REGULATION_OF_TRANSCRIPTION_OF_NUCLEOLAR_LARGE_RRNA_BY_RNA_POLYMERASE_I	GOBP_NUCLEOLAR_LARGE_RRNA_TRANSCRIPTION_BY_RNA_POLYMERASE_I	GOBP_RIBONUCLEOSIDE_CATABOLIC_PROCESS
GOBP_CELLULAR_RESPONSE_TO_ALKALOID	GOBP_IMPORT_INTO_NUCLEUS	GOBP_CHROMOSOME_SEPARATION	GOBP_RECOMBINATIONAL_REPAIR
GOBP_MITOTIC_SPINDLE_ORGANIZATION	GOBP_CELLULAR_RESPONSE_TO_HEAT	GOBP_ENERGY_DERIVATION_BY_OXIDATION_OF_ORGANIC_COMPOUNDS	GOBP_INTRINSIC_APOPTOTIC_SIGNALING_PATHWAY_IN_RESPONSE_TO_OXIDATIVE_STRESS
GOBP_RIBONUCLEOSIDE_METABOLIC_PROCESS	GOBP_FEMALE_GAMETE_GENERATION	GOBP_REGULATION_OF_DNA_DEPENDENT_DNA_REPLICATION	GOBP_POSITIVE_REGULATION_OF_CELL_CYCLE
GOBP_MITOCHONDRIAL_TRANSLATIONAL_TERMINATION	GOBP_ANATOMICAL_STRUCTURE_HOMEOSTASIS	GOBP_PROTEIN_LOCALIZATION_TO_CHROMOSOME_CENTROMERIC_REGION	GOBP_NEGATIVE_REGULATION_OF_CHROMOSOME_ORGANIZATION
GOBP_PIGMENT_METABOLIC_PROCESS	GOBP_NUCLEOTIDE_EXCISION_REPAIR_DNA_GAP_FILLING	GOBP_MATURATION_OF_5_8S_RRNA	GOBP_POSITIVE_REGULATION_OF_DNA_METABOLIC_PROCESS
GOBP_REGULATION_OF_NUCLEAR_CELL_CYCLE_DNA_REPLICATION	GOBP_REGULATION_OF_TRANSCRIPTION_FROM_RNA_POLYMERASE_II_PROMOTER_IN_RESPONSE_TO_HYPOXIA	GOBP_RELEASE_OF_CYTOCHROME_C_FROM_MITOCHONDRIA	GOBP_CELLULAR_RESPONSE_TO_HEAT
GOBP_POSITIVE_REGULATION_OF_CHROMOSOME_SEGREGATION	GOBP_MITOTIC_CYTOKINESIS	GOBP_MITOCHONDRIAL_TRANSLATION	GOBP_POSITIVE_REGULATION_OF_CELL_CYCLE_G2_M_PHASE_TRANSITION
GOBP_CELLULAR_RESPIRATION	GOBP_PYRIMIDINE_NUCLEOBASE_METABOLIC_PROCESS	GOBP_PURINE_CONTAINING_COMPOUND_SALVAGE	GOBP_HISTONE_PHOSPHORYLATION
GOBP_PROTEIN_IMPORT_INTO_MITOCHONDRIAL_MATRIX	GOBP_NUCLEAR_EXPORT	GOBP_POSTTRANSLATIONAL_PROTEIN_TARGETING_TO_ENDOPLASMIC_RETICULUM_MEMBRANE	GOBP_RESPONSE_TO_DEXAMETHASONE
GOBP_SERINE_FAMILY_AMINO_ACID_BIOSYNTHETIC_PROCESS	GOBP_SERINE_FAMILY_AMINO_ACID_BIOSYNTHETIC_PROCESS	GOBP_SCF_DEPENDENT_PROTEASOMAL_UBIQUITIN_DEPENDENT_PROTEIN_CATABOLIC_PROCESS	GOBP_CHROMATIN_SILENCING_AT_TELOMERE
GOBP_POSITIVE_REGULATION_OF_DNA_BIOSYNTHETIC_PROCESS	GOBP_REGULATION_OF_STEM_CELL_DIFFERENTIATION	GOBP_METAPHASE_PLATE_CONGRESSION	GOBP_PYRIMIDINE_NUCLEOSIDE_MONOPHOSPHATE_METABOLIC_PROCESS
GOBP_NCRNA_3_END_PROCESSING	GOBP_RNA_EXPORT_FROM_NUCLEUS	GOBP_L_SERINE_METABOLIC_PROCESS	GOBP_NEGATIVE_REGULATION_OF_OXIDATIVE_STRESS_INDUCED_CELL_DEATH
GOBP_MITOCHONDRION_MORPHOGENESIS	GOBP_POSITIVE_REGULATION_OF_MEIOTIC_CELL_CYCLE	GOBP_MEIOTIC_CHROMOSOME_SEGREGATION	GOBP_NCRNA_METABOLIC_PROCESS
GOBP_RIBOSOMAL_SMALL_SUBUNIT_BIOGENESIS	GOBP_MRNA_TRANSPORT	GOBP_CARBOHYDRATE_DERIVATIVE_TRANSPORT	GOBP_CARBOHYDRATE_CATABOLIC_PROCESS
GOBP_PROTEIN_NEDDYLATION	GOBP_MRNA_EXPORT_FROM_NUCLEUS	GOBP_NEGATIVE_REGULATION_OF_WNT_SIGNALING_PATHWAY	GOBP_2_OXOGLUTARATE_METABOLIC_PROCESS
GOBP_CELLULAR_RESPONSE_TO_OXYGEN_RADICAL	GOBP_RESPONSE_TO_INTERLEUKIN_12	GOBP_POSITIVE_REGULATION_OF_CANONICAL_WNT_SIGNALING_PATHWAY	GOBP_REGULATION_OF_NUCLEAR_CELL_CYCLE_DNA_REPLICATION
GOBP_MATURATION_OF_5_8S_RRNA	GOBP_RESPONSE_TO_TEMPERATURE_STIMULUS	GOBP_CHROMOSOME_SEGREGATION	GOBP_DNA_DEAMINATION
GOBP_PYRIMIDINE_NUCLEOSIDE_MONOPHOSPHATE_BIOSYNTHETIC_PROCESS	GOBP_DNA_METHYLATION_OR_DEMETHYLATION	GOBP_FRUCTOSE_6_PHOSPHATE_METABOLIC_PROCESS	GOBP_MITOCHONDRIAL_OUTER_MEMBRANE_PERMEABILIZATION
GOBP_PROTEIN_LOCALIZATION_TO_CHROMOSOME	GOBP_REGULATION_OF_TRANSCRIPTION_BY_RNA_POLYMERASE_I	GOBP_POSITIVE_REGULATION_OF_MITOTIC_NUCLEAR_DIVISION	GOBP_CELL_CYCLE_CHECKPOINT
GOBP_ACTIVATION_OF_INNATE_IMMUNE_RESPONSE	GOBP_CELLULAR_RESPONSE_TO_OXYGEN_LEVELS	GOBP_GLYCOSYL_COMPOUND_METABOLIC_PROCESS	GOBP_PYRIMIDINE_NUCLEOTIDE_METABOLIC_PROCESS
GOBP_POSITIVE_REGULATION_OF_MITOTIC_NUCLEAR_DIVISION	GOBP_REGULATION_OF_PROTEIN_LOCALIZATION_TO_NUCLEUS	GOBP_MATURATION_OF_5_8S_RRNA_FROM_TRICISTRONIC_RRNA_TRANSCRIPT_SSU_RRNA_5_8S_RRNA_LSU_RRNA	GOBP_NUCLEOTIDE_TRANSMEMBRANE_TRANSPORT
GOBP_SPERM_CHROMATIN_CONDENSATION	GOBP_NUCLEOSIDE_MONOPHOSPHATE_BIOSYNTHETIC_PROCESS	GOBP_PYRIMIDINE_CONTAINING_COMPOUND_BIOSYNTHETIC_PROCESS	GOBP_MITOTIC_G1_S_TRANSITION_CHECKPOINT
GOBP_BINDING_OF_SPERM_TO_ZONA_PELLUCIDA	GOBP_CYTOKINETIC_PROCESS	GOBP_INTRINSIC_APOPTOTIC_SIGNALING_PATHWAY	GOBP_TELOMERE_ORGANIZATION
GOBP_ATP_DEPENDENT_CHROMATIN_REMODELING	GOBP_DNA_METHYLATION	GOBP_NADPH_REGENERATION	GOBP_POSITIVE_REGULATION_OF_UBIQUITIN_PROTEIN_LIGASE_ACTIVITY
GOBP_OXIDATIVE_PHOSPHORYLATION	GOBP_CELLULAR_RESPONSE_TO_GONADOTROPIN_STIMULUS	GOBP_REGULATION_OF_ATTACHMENT_OF_SPINDLE_MICROTUBULES_TO_KINETOCHORE	GOBP_PYRIMIDINE_DEOXYRIBONUCLEOTIDE_METABOLIC_PROCESS
GOBP_UMP_BIOSYNTHETIC_PROCESS	GOBP_ESTABLISHMENT_OF_MITOTIC_SPINDLE_ORIENTATION	GOBP_PSEUDOURIDINE_SYNTHESIS	GOBP_DNA_RECOMBINATION
GOBP_DNA_REPLICATION	GOBP_NEGATIVE_REGULATION_OF_HISTONE_H3_K9_METHYLATION	GOBP_PYRIMIDINE_NUCLEOSIDE_METABOLIC_PROCESS	GOBP_ANTIGEN_PROCESSING_AND_PRESENTATION
GOBP_RIBOSOMAL_LARGE_SUBUNIT_BIOGENESIS	GOBP_REGULATION_OF_GENE_SILENCING	GOBP_MITOCHONDRIAL_ELECTRON_TRANSPORT_CYTOCHROME_C_TO_OXYGEN	GOBP_PURINE_NUCLEOSIDE_METABOLIC_PROCESS
GOBP_PROTEIN_INSERTION_INTO_ER_MEMBRANE	GOBP_POSITIVE_REGULATION_OF_METAPHASE_ANAPHASE_TRANSITION_OF_CELL_CYCLE	GOBP_MEIOTIC_SPINDLE_ORGANIZATION	GOBP_NADP_METABOLIC_PROCESS
GOBP_PURINE_CONTAINING_COMPOUND_TRANSMEMBRANE_TRANSPORT	GOBP_PURINE_NUCLEOSIDE_MONOPHOSPHATE_BIOSYNTHETIC_PROCESS	GOBP_DNA_DAMAGE_RESPONSE_DETECTION_OF_DNA_DAMAGE	GOBP_PROTEIN_CONTAINING_COMPLEX_DISASSEMBLY
GOBP_REGULATION_OF_MRNA_CATABOLIC_PROCESS	GOBP_TELOMERASE_RNA_LOCALIZATION	GOBP_ESTABLISHMENT_OF_PROTEIN_LOCALIZATION_TO_MITOCHONDRIAL_MEMBRANE	GOBP_PROTEIN_REFOLDING
GOBP_MEIOTIC_SPINDLE_ORGANIZATION	GOBP_TETRAHYDROFOLATE_INTERCONVERSION	GOBP_TRANSLATIONAL_ELONGATION	GOBP_TERMINATION_OF_RNA_POLYMERASE_II_TRANSCRIPTION
GOBP_NADPH_REGENERATION	GOBP_REGULATION_OF_CELL_CYCLE_G1_S_PHASE_TRANSITION	GOBP_NUCLEOSIDE_MONOPHOSPHATE_METABOLIC_PROCESS	GOBP_PROTEIN_LOCALIZATION_TO_CHROMOSOME
GOBP_NUCLEOSOME_ASSEMBLY	GOBP_RESPONSE_TO_GAMMA_RADIATION	GOBP_RIBONUCLEOSIDE_TRIPHOSPHATE_BIOSYNTHETIC_PROCESS	GOBP_NIK_NF_KAPPAB_SIGNALING
GOBP_MATURATION_OF_5_8S_RRNA_FROM_TRICISTRONIC_RRNA_TRANSCRIPT_SSU_RRNA_5_8S_RRNA_LSU_RRNA	GOBP_DNA_DAMAGE_RESPONSE_SIGNAL_TRANSDUCTION_BY_P53_CLASS_MEDIATOR	GOBP_NEUROEPITHELIAL_CELL_DIFFERENTIATION	GOBP_OOGENESIS
GOBP_PROTEIN_INSERTION_INTO_ER_MEMBRANE_BY_STOP_TRANSFER_MEMBRANE_ANCHOR_SEQUENCE	GOBP_REGULATION_OF_HEMATOPOIETIC_STEM_CELL_DIFFERENTIATION	GOBP_RIBOSOME_BIOGENESIS	GOBP_CELLULAR_RESPONSE_TO_GAMMA_RADIATION
GOBP_MICROTUBULE_CYTOSKELETON_ORGANIZATION_INVOLVED_IN_MITOSIS	GOBP_SOMATIC_DIVERSIFICATION_OF_IMMUNE_RECEPTORS_VIA_SOMATIC_MUTATION	GOBP_POSITIVE_REGULATION_OF_DNA_BIOSYNTHETIC_PROCESS	GOBP_SNO_S_RNA_3_END_PROCESSING
GOBP_SPINDLE_ORGANIZATION	GOBP_DNA_MODIFICATION	GOBP_ISOPRENOID_METABOLIC_PROCESS	GOBP_AGING
GOBP_REGULATION_OF_AMYLOID_FIBRIL_FORMATION	GOBP_ESTABLISHMENT_OF_RNA_LOCALIZATION	GOBP_RRNA_TRANSCRIPTION	GOBP_DEOXYRIBONUCLEOSIDE_MONOPHOSPHATE_METABOLIC_PROCESS
GOBP_DNA_RECOMBINATION	GOBP_NUCLEOSIDE_METABOLIC_PROCESS	GOBP_POSITIVE_REGULATION_OF_CELL_CYCLE_PHASE_TRANSITION	GOBP_BIOLOGICAL_PROCESS_INVOLVED_IN_INTERACTION_WITH_HOST
GOBP_ORGANELLE_INHERITANCE	GOBP_PROTEIN_LOCALIZATION_TO_CHROMOSOME_TELOMERIC_REGION	GOBP_CELLULAR_AMINO_ACID_METABOLIC_PROCESS	GOBP_SPINDLE_ORGANIZATION
GOBP_RIBOSOME_BIOGENESIS	GOBP_RRNA_TRANSCRIPTION	GOBP_MATURATION_OF_LSU_RRNA_FROM_TRICISTRONIC_RRNA_TRANSCRIPT_SSU_RRNA_5_8S_RRNA_LSU_RRNA	GOBP_ENDONUCLEOLYTIC_CLEAVAGE_INVOLVED_IN_RRNA_PROCESSING
GOBP_PIRNA_METABOLIC_PROCESS	GOBP_CELL_CYCLE_ARREST	GOBP_SISTER_CHROMATID_SEGREGATION	GOBP_REGULATION_OF_SPINDLE_ORGANIZATION
GOBP_APOPTOTIC_MITOCHONDRIAL_CHANGES	GOBP_RIBONUCLEOSIDE_MONOPHOSPHATE_BIOSYNTHETIC_PROCESS	GOBP_ANTIGEN_PROCESSING_AND_PRESENTATION_OF_PEPTIDE_ANTIGEN	GOBP_ATP_DEPENDENT_CHROMATIN_REMODELING
GOBP_PYRIMIDINE_CONTAINING_COMPOUND_METABOLIC_PROCESS	GOBP_PORE_COMPLEX_ASSEMBLY	GOBP_SIGNAL_TRANSDUCTION_INVOLVED_IN_CELL_CYCLE_CHECKPOINT	GOBP_SERINE_FAMILY_AMINO_ACID_METABOLIC_PROCESS
GOBP_CHAPERONE_MEDIATED_PROTEIN_COMPLEX_ASSEMBLY	GOBP_CYTOKINESIS	GOBP_NUCLEAR_CHROMOSOME_SEGREGATION	GOBP_PYRIMIDINE_CONTAINING_COMPOUND_TRANSMEMBRANE_TRANSPORT
GOBP_ENERGY_DERIVATION_BY_OXIDATION_OF_ORGANIC_COMPOUNDS	GOBP_REGULATION_OF_TELOMERASE_ACTIVITY	GOBP_PROTEIN_INSERTION_INTO_ER_MEMBRANE	GOBP_ATTACHMENT_OF_MITOTIC_SPINDLE_MICROTUBULES_TO_KINETOCHORE
GOBP_INNER_CELL_MASS_CELL_PROLIFERATION	GOBP_REGULATION_OF_DNA_TEMPLATED_TRANSCRIPTION_IN_RESPONSE_TO_STRESS	GOBP_RIBONUCLEOSIDE_MONOPHOSPHATE_METABOLIC_PROCESS	GOBP_REGULATION_OF_ATPASE_ACTIVITY
GOBP_ANTIGEN_PROCESSING_AND_PRESENTATION_OF_PEPTIDE_ANTIGEN_VIA_MHC_CLASS_I	GOBP_REGULATION_OF_CELLULAR_AMINO_ACID_METABOLIC_PROCESS	GOBP_THALAMUS_DEVELOPMENT	GOBP_TUMOR_NECROSIS_FACTOR_MEDIATED_SIGNALING_PATHWAY
GOBP_DEFENSE_RESPONSE_TO_FUNGUS	GOBP_RESPONSE_TO_RADIATION	GOBP_MUSCLE_FILAMENT_SLIDING	GOBP_RESPONSE_TO_VITAMIN_A
GOBP_OOGENESIS	GOBP_CARBOHYDRATE_CATABOLIC_PROCESS	GOBP_POLYAMINE_BIOSYNTHETIC_PROCESS	GOBP_POSITIVE_REGULATION_OF_MITOCHONDRIAL_OUTER_MEMBRANE_PERMEABILIZATION_INVOLVED_IN_APOPTOTIC_SIGNALING_PATHWAY
GOBP_REGULATION_OF_TRANSCRIPTION_BY_RNA_POLYMERASE_I	GOBP_AROMATIC_AMINO_ACID_TRANSPORT	GOBP_RESPONSE_TO_TEMPERATURE_STIMULUS	GOBP_NUCLEOSOME_ASSEMBLY
GOBP_ATP_SYNTHESIS_COUPLED_ELECTRON_TRANSPORT	GOBP_MONOSACCHARIDE_CATABOLIC_PROCESS	GOBP_HOMOLOGOUS_CHROMOSOME_SEGREGATION	GOBP_ERROR_FREE_TRANSLESION_SYNTHESIS
GOBP_RESPIRATORY_ELECTRON_TRANSPORT_CHAIN	GOBP_CELLULAR_RESPONSE_TO_IONIZING_RADIATION	GOBP_ALDEHYDE_BIOSYNTHETIC_PROCESS	GOBP_PYRIMIDINE_NUCLEOSIDE_MONOPHOSPHATE_BIOSYNTHETIC_PROCESS
GOBP_RESPONSE_TO_OXYGEN_LEVELS	GOBP_NEGATIVE_REGULATION_OF_DNA_RECOMBINATION	GOBP_MITOCHONDRIAL_MEMBRANE_ORGANIZATION	GOBP_CYTOKINETIC_PROCESS
GOBP_REGULATION_OF_SMALL_MOLECULE_METABOLIC_PROCESS	GOBP_REGULATION_OF_CHROMOSOME_ORGANIZATION	GOBP_RNA_PHOSPHODIESTER_BOND_HYDROLYSIS_ENDONUCLEOLYTIC	GOBP_REGULATION_OF_RNA_BINDING
GOBP_INTRINSIC_APOPTOTIC_SIGNALING_PATHWAY	GOBP_NUCLEOSIDE_DIPHOSPHATE_METABOLIC_PROCESS	GOBP_MITOCHONDRIAL_GENE_EXPRESSION	GOBP_DNA_REPLICATION
GOBP_REGULATION_OF_TRANSCRIPTION_OF_NUCLEOLAR_LARGE_RRNA_BY_RNA_POLYMERASE_I	GOBP_NEGATIVE_REGULATION_OF_RESPONSE_TO_DNA_DAMAGE_STIMULUS	GOBP_REGULATION_OF_MITOCHONDRIAL_OUTER_MEMBRANE_PERMEABILIZATION_INVOLVED_IN_APOPTOTIC_SIGNALING_PATHWAY	GOBP_POSITIVE_REGULATION_OF_ATPASE_ACTIVITY
GOBP_ANIMAL_ORGAN_REGENERATION	GOBP_POSITIVE_REGULATION_OF_GENE_EXPRESSION_EPIGENETIC	GOBP_SKIN_DEVELOPMENT	GOBP_SYNAPTONEMAL_COMPLEX_ORGANIZATION
GOBP_POSITIVE_REGULATION_OF_MITOTIC_CELL_CYCLE	GOBP_NUCLEIC_ACID_PHOSPHODIESTER_BOND_HYDROLYSIS	GOBP_VIRAL_LATENCY	GOBP_MALE_MEIOSIS_I
GOBP_CARBOHYDRATE_DERIVATIVE_TRANSPORT	GOBP_REGULATION_OF_HEMATOPOIETIC_PROGENITOR_CELL_DIFFERENTIATION	GOBP_PROTEIN_INSERTION_INTO_ER_MEMBRANE_BY_STOP_TRANSFER_MEMBRANE_ANCHOR_SEQUENCE	GOBP_REGULATION_OF_CELL_CYCLE_ARREST
GOBP_FOLIC_ACID_METABOLIC_PROCESS	GOBP_ESTABLISHMENT_OF_SPINDLE_ORIENTATION	GOBP_CENTROSOME_SEPARATION	GOBP_NUCLEOSIDE_PHOSPHATE_BIOSYNTHETIC_PROCESS
GOBP_REGULATION_OF_CELL_CYCLE_ARREST	GOBP_DEOXYRIBONUCLEOTIDE_METABOLIC_PROCESS	GOBP_POSITIVE_REGULATION_OF_MONOOXYGENASE_ACTIVITY	GOBP_RNA_SURVEILLANCE
GOBP_RNA_SURVEILLANCE	GOBP_PYRIMIDINE_CONTAINING_COMPOUND_METABOLIC_PROCESS	GOBP_RIBONUCLEOSIDE_METABOLIC_PROCESS	GOBP_TRNA_THREONYLCARBAMOYLADENOSINE_METABOLIC_PROCESS
GOBP_RESPONSE_TO_INTERLEUKIN_1	GOBP_G0_TO_G1_TRANSITION	GOBP_INNER_CELL_MASS_CELL_PROLIFERATION	GOBP_POSITIVE_REGULATION_OF_MITOTIC_CELL_CYCLE
GOBP_NEURAL_NUCLEUS_DEVELOPMENT	GOBP_PENTOSE_METABOLIC_PROCESS	GOBP_PEPTIDYL_PROLINE_HYDROXYLATION	GOBP_CELLULAR_RESPONSE_TO_ALKALOID
GOBP_RNA_CATABOLIC_PROCESS	GOBP_MITOCHONDRIAL_DNA_REPLICATION	GOBP_NUCLEOBASE_CONTAINING_SMALL_MOLECULE_BIOSYNTHETIC_PROCESS	GOBP_FEMALE_GAMETE_GENERATION
GOBP_FRUCTOSE_6_PHOSPHATE_METABOLIC_PROCESS	GOBP_NADH_METABOLIC_PROCESS	GOBP_PYRIMIDINE_NUCLEOSIDE_TRIPHOSPHATE_METABOLIC_PROCESS	GOBP_PROTEIN_LOCALIZATION_TO_NUCLEOLUS
GOBP_RESPONSE_TO_GONADOTROPIN	GOBP_NEGATIVE_REGULATION_OF_CELL_CYCLE_G1_S_PHASE_TRANSITION	GOBP_REGULATION_OF_TRANSCRIPTION_OF_NUCLEOLAR_LARGE_RRNA_BY_RNA_POLYMERASE_I	GOBP_ORGANELLE_INHERITANCE
GOBP_CELL_CYCLE_CHECKPOINT	GOBP_ERROR_PRONE_TRANSLESION_SYNTHESIS	GOBP_RESPONSE_TO_OXYGEN_RADICAL	GOBP_MICROTUBULE_CYTOSKELETON_ORGANIZATION_INVOLVED_IN_MITOSIS
GOBP_RRNA_PSEUDOURIDINE_SYNTHESIS	GOBP_POSITIVE_REGULATION_OF_TELOMERE_MAINTENANCE_VIA_TELOMERE_LENGTHENING	GOBP_MITOTIC_CELL_CYCLE_CHECKPOINT	GOBP_CELLULAR_RESPONSE_TO_FATTY_ACID
GOBP_NON_CANONICAL_WNT_SIGNALING_PATHWAY	GOBP_ORGANELLE_INHERITANCE	GOBP_REGULATION_OF_MRNA_CATABOLIC_PROCESS	GOBP_HEMOGLOBIN_BIOSYNTHETIC_PROCESS
GOBP_SYNAPTONEMAL_COMPLEX_ORGANIZATION	GOBP_ANTIGEN_PROCESSING_AND_PRESENTATION_OF_PEPTIDE_OR_POLYSACCHARIDE_ANTIGEN_VIA_MHC_CLASS_II	GOBP_RESPONSE_TO_INTERLEUKIN_1	GOBP_VERY_LOW_DENSITY_LIPOPROTEIN_PARTICLE_ASSEMBLY
GOBP_PSEUDOURIDINE_SYNTHESIS	GOBP_POSITIVE_REGULATION_OF_CHROMOSOME_SEPARATION	GOBP_NADH_DEHYDROGENASE_COMPLEX_ASSEMBLY	GOBP_PIRNA_METABOLIC_PROCESS
GOBP_FEMALE_GAMETE_GENERATION	GOBP_REGULATION_OF_CELLULAR_AMINE_METABOLIC_PROCESS	GOBP_HOMOLOGOUS_CHROMOSOME_PAIRING_AT_MEIOSIS	GOBP_RESPONSE_TO_TESTOSTERONE
GOBP_DEOXYRIBONUCLEOSIDE_MONOPHOSPHATE_METABOLIC_PROCESS	GOBP_RNA_PHOSPHODIESTER_BOND_HYDROLYSIS_ENDONUCLEOLYTIC	GOBP_CELL_CELL_RECOGNITION	GOBP_POSITIVE_REGULATION_OF_WNT_SIGNALING_PATHWAY
GOBP_REGULATION_OF_INTRINSIC_APOPTOTIC_SIGNALING_PATHWAY	GOBP_PROTEASOMAL_UBIQUITIN_INDEPENDENT_PROTEIN_CATABOLIC_PROCESS	GOBP_GALACTOSE_METABOLIC_PROCESS	GOBP_ACTIVATION_OF_INNATE_IMMUNE_RESPONSE
GOBP_RRNA_TRANSCRIPTION	GOBP_INNATE_IMMUNE_RESPONSE_ACTIVATING_SIGNAL_TRANSDUCTION	GOBP_CELL_CYCLE_G1_S_PHASE_TRANSITION	GOBP_NUCLEOBASE_CONTAINING_SMALL_MOLECULE_INTERCONVERSION
GOBP_RESPONSE_TO_ALKALOID	GOBP_ISOPRENOID_BIOSYNTHETIC_PROCESS	GOBP_REGULATION_OF_PROTEIN_LOCALIZATION_TO_NUCLEUS	GOBP_PYRIMIDINE_CONTAINING_COMPOUND_METABOLIC_PROCESS
GOBP_MATURATION_OF_LSU_RRNA	GOBP_GLUCOSE_CATABOLIC_PROCESS	GOBP_PURINE_NUCLEOSIDE_MONOPHOSPHATE_METABOLIC_PROCESS	GOBP_UMP_BIOSYNTHETIC_PROCESS
GOBP_NUCLEOSIDE_TRIPHOSPHATE_BIOSYNTHETIC_PROCESS	GOBP_PTERIDINE_CONTAINING_COMPOUND_METABOLIC_PROCESS	GOBP_RESPONSE_TO_CADMIUM_ION	GOBP_CHROMOSOME_ORGANIZATION_INVOLVED_IN_MEIOTIC_CELL_CYCLE
GOBP_RIBONUCLEOPROTEIN_COMPLEX_BIOGENESIS	GOBP_TELOMERE_MAINTENANCE_VIA_TELOMERE_LENGTHENING	GOBP_MITOTIC_SPINDLE_ORGANIZATION	GOBP_ANTIGEN_PROCESSING_AND_PRESENTATION_OF_PEPTIDE_ANTIGEN_VIA_MHC_CLASS_I
GOBP_DICARBOXYLIC_ACID_METABOLIC_PROCESS	GOBP_POSITIVE_REGULATION_OF_VIRAL_GENOME_REPLICATION	GOBP_EPIDERMIS_DEVELOPMENT	GOBP_KINETOCHORE_ASSEMBLY
GOBP_NUCLEOSIDE_PHOSPHATE_BIOSYNTHETIC_PROCESS	GOBP_PROTEASOME_ASSEMBLY	GOBP_HAIR_FOLLICLE_MATURATION	GOBP_L_ALANINE_TRANSPORT
GOBP_PYRIMIDINE_NUCLEOSIDE_MONOPHOSPHATE_METABOLIC_PROCESS	GOBP_SYNAPTONEMAL_COMPLEX_ORGANIZATION	GOBP_POSITIVE_REGULATION_OF_VIRAL_TRANSCRIPTION	GOBP_PURINE_CONTAINING_COMPOUND_METABOLIC_PROCESS
GOBP_GALACTOSE_METABOLIC_PROCESS	GOBP_VIRAL_LIFE_CYCLE	GOBP_SPERM_CHROMATIN_CONDENSATION	GOBP_TOXIN_TRANSPORT
GOBP_REGULATION_OF_SPINDLE_ORGANIZATION	GOBP_CELLULAR_RESPONSE_TO_RADIATION	GOBP_RRNA_METABOLIC_PROCESS	GOBP_RRNA_3_END_PROCESSING
GOBP_CELLULAR_AMINO_ACID_METABOLIC_PROCESS	GOBP_REGULATION_OF_RNA_BINDING	GOBP_BIOLOGICAL_PROCESS_INVOLVED_IN_INTERACTION_WITH_SYMBIONT	GOBP_ATTACHMENT_OF_SPINDLE_MICROTUBULES_TO_KINETOCHORE
GOBP_POSITIVE_REGULATION_OF_DNA_METABOLIC_PROCESS	GOBP_PROTEIN_LOCALIZATION_TO_NUCLEOLUS	GOBP_PURINE_DEOXYRIBONUCLEOTIDE_METABOLIC_PROCESS	GOBP_POSITIVE_REGULATION_OF_CHROMOSOME_SEGREGATION
GOBP_SPERM_EGG_RECOGNITION	GOBP_CELLULAR_RESPONSE_TO_GAMMA_RADIATION	GOBP_REGULATION_OF_OXIDATIVE_PHOSPHORYLATION	GOBP_OLIGOPEPTIDE_TRANSPORT
GOBP_RESPONSE_TO_TEMPERATURE_STIMULUS	GOBP_ANTIGEN_PROCESSING_AND_PRESENTATION_OF_PEPTIDE_ANTIGEN	GOBP_RIBONUCLEOPROTEIN_COMPLEX_BIOGENESIS	GOBP_DICARBOXYLIC_ACID_METABOLIC_PROCESS
GOBP_DNA_PACKAGING	GOBP_POSITIVE_REGULATION_OF_TELOMERE_MAINTENANCE	GOBP_MATURATION_OF_LSU_RRNA	GOBP_FOLIC_ACID_METABOLIC_PROCESS
GOBP_RRNA_METABOLIC_PROCESS	GOBP_HEMATOPOIETIC_STEM_CELL_DIFFERENTIATION	GOBP_REGULATION_OF_TRANSCRIPTION_BY_RNA_POLYMERASE_I	GOBP_REGULATION_OF_UBIQUITIN_PROTEIN_TRANSFERASE_ACTIVITY
GOBP_CELL_CELL_RECOGNITION	GOBP_PROTEIN_LOCALIZATION_TO_NUCLEUS	GOBP_RESPONSE_TO_HEAT	GOBP_REGULATION_OF_OXIDATIVE_STRESS_INDUCED_INTRINSIC_APOPTOTIC_SIGNALING_PATHWAY
GOBP_NUCLEAR_ENVELOPE_REASSEMBLY	GOBP_PROTEIN_IMPORT	GOBP_RNA_CATABOLIC_PROCESS	GOBP_MITOTIC_DNA_REPLICATION_CHECKPOINT
GOBP_CELLULAR_RESPONSE_TO_GAMMA_RADIATION	GOBP_SINGLE_STRANDED_VIRAL_RNA_REPLICATION_VIA_DOUBLE_STRANDED_DNA_INTERMEDIATE	GOBP_NUCLEAR_MEMBRANE_ORGANIZATION	GOBP_NUCLEOSIDE_DIPHOSPHATE_METABOLIC_PROCESS
GOBP_MITOCHONDRIAL_TRANSLATION	GOBP_REGULATION_OF_CELL_DIVISION	GOBP_NEURAL_NUCLEUS_DEVELOPMENT	GOBP_RESPONSE_TO_ALKALOID
GOBP_NEGATIVE_REGULATION_OF_CHROMOSOME_ORGANIZATION	GOBP_MITOTIC_SISTER_CHROMATID_COHESION	GOBP_PEPTIDYL_ARGININE_MODIFICATION	GOBP_PEPTIDYL_ARGININE_MODIFICATION
GOBP_RECOMBINATIONAL_REPAIR	GOBP_BASE_EXCISION_REPAIR	GOBP_RESPONSE_TO_ALKALOID	GOBP_NEURAL_NUCLEUS_DEVELOPMENT
GOBP_TOXIN_TRANSPORT	GOBP_REGULATION_OF_GENE_SILENCING_BY_RNA	GOBP_NUCLEOSIDE_DIPHOSPHATE_METABOLIC_PROCESS	GOBP_NUCLEAR_MEMBRANE_ORGANIZATION
GOBP_NEGATIVE_REGULATION_OF_REPRODUCTIVE_PROCESS	GOBP_ACTIVATION_OF_INNATE_IMMUNE_RESPONSE	GOBP_MITOTIC_DNA_REPLICATION_CHECKPOINT	GOBP_RNA_CATABOLIC_PROCESS
GOBP_ANTIGEN_PROCESSING_AND_PRESENTATION	GOBP_POSITIVE_REGULATION_OF_TRANSCRIPTION_BY_RNA_POLYMERASE_I	GOBP_REGULATION_OF_OXIDATIVE_STRESS_INDUCED_INTRINSIC_APOPTOTIC_SIGNALING_PATHWAY	GOBP_RESPONSE_TO_HEAT
GOBP_POSITIVE_REGULATION_OF_VIRAL_TRANSCRIPTION	GOBP_NAD_METABOLIC_PROCESS	GOBP_REGULATION_OF_UBIQUITIN_PROTEIN_TRANSFERASE_ACTIVITY	GOBP_REGULATION_OF_TRANSCRIPTION_BY_RNA_POLYMERASE_I
GOBP_TELOMERE_ORGANIZATION	GOBP_POSITIVE_REGULATION_OF_TELOMERASE_ACTIVITY	GOBP_FOLIC_ACID_METABOLIC_PROCESS	GOBP_MATURATION_OF_LSU_RRNA
GOBP_RESPONSE_TO_OXYGEN_RADICAL	GOBP_OOCYTE_DIFFERENTIATION	GOBP_DICARBOXYLIC_ACID_METABOLIC_PROCESS	GOBP_RIBONUCLEOPROTEIN_COMPLEX_BIOGENESIS
GOBP_CHROMATIN_SILENCING_AT_TELOMERE	GOBP_SPERM_CHROMATIN_CONDENSATION	GOBP_OLIGOPEPTIDE_TRANSPORT	GOBP_BIOLOGICAL_PROCESS_INVOLVED_IN_INTERACTION_WITH_SYMBIONT
GOBP_MITOCHONDRIAL_ELECTRON_TRANSPORT_CYTOCHROME_C_TO_OXYGEN	GOBP_REGULATION_OF_SPINDLE_ASSEMBLY	GOBP_POSITIVE_REGULATION_OF_CHROMOSOME_SEGREGATION	GOBP_SPERM_CHROMATIN_CONDENSATION
GOBP_CARBOHYDRATE_CATABOLIC_PROCESS	GOBP_L_SERINE_METABOLIC_PROCESS	GOBP_ATTACHMENT_OF_SPINDLE_MICROTUBULES_TO_KINETOCHORE	GOBP_POSITIVE_REGULATION_OF_VIRAL_TRANSCRIPTION
GOBP_RESPONSE_TO_CADMIUM_ION	GOBP_NEGATIVE_REGULATION_OF_TRANSFORMING_GROWTH_FACTOR_BETA_PRODUCTION	GOBP_RRNA_3_END_PROCESSING	GOBP_HAIR_FOLLICLE_MATURATION
GOBP_CYTOKINETIC_PROCESS	GOBP_REGULATION_OF_SMALL_MOLECULE_METABOLIC_PROCESS	GOBP_TOXIN_TRANSPORT	GOBP_MITOTIC_SPINDLE_ORGANIZATION
GOBP_PURINE_DEOXYRIBONUCLEOTIDE_METABOLIC_PROCESS	GOBP_REGULATION_OF_NUCLEASE_ACTIVITY	GOBP_PURINE_CONTAINING_COMPOUND_METABOLIC_PROCESS	GOBP_PURINE_NUCLEOSIDE_MONOPHOSPHATE_METABOLIC_PROCESS
GOBP_RESPONSE_TO_TESTOSTERONE	GOBP_TRNA_5_LEADER_REMOVAL	GOBP_L_ALANINE_TRANSPORT	GOBP_REGULATION_OF_PROTEIN_LOCALIZATION_TO_NUCLEUS
GOBP_BRANCHING_INVOLVED_IN_LABYRINTHINE_LAYER_MORPHOGENESIS	GOBP_REGULATION_OF_GENERATION_OF_PRECURSOR_METABOLITES_AND_ENERGY	GOBP_REGULATION_OF_RELEASE_OF_CYTOCHROME_C_FROM_MITOCHONDRIA	GOBP_CELL_CYCLE_G1_S_PHASE_TRANSITION
GOBP_NUCLEOTIDE_TRANSMEMBRANE_TRANSPORT	GOBP_RNA_3_END_PROCESSING	GOBP_KINETOCHORE_ASSEMBLY	GOBP_GALACTOSE_METABOLIC_PROCESS
GOBP_DNA_DEAMINATION	GOBP_REGULATION_OF_MRNA_METABOLIC_PROCESS	GOBP_ANTIGEN_PROCESSING_AND_PRESENTATION_OF_PEPTIDE_ANTIGEN_VIA_MHC_CLASS_I	GOBP_HOMOLOGOUS_CHROMOSOME_PAIRING_AT_MEIOSIS
GOBP_TRANSLATIONAL_ELONGATION	GOBP_ESTABLISHMENT_OF_TISSUE_POLARITY	GOBP_CHROMOSOME_ORGANIZATION_INVOLVED_IN_MEIOTIC_CELL_CYCLE	GOBP_RESPONSE_TO_INTERLEUKIN_1
GOBP_REGULATION_OF_ANIMAL_ORGAN_MORPHOGENESIS	GOBP_POSITIVE_REGULATION_OF_UBIQUITIN_PROTEIN_LIGASE_ACTIVITY	GOBP_UMP_BIOSYNTHETIC_PROCESS	GOBP_REGULATION_OF_MRNA_CATABOLIC_PROCESS
GOBP_ESTABLISHMENT_OF_PROTEIN_LOCALIZATION_TO_MITOCHONDRIAL_MEMBRANE	GOBP_RESPONSE_TO_ALKALOID	GOBP_PYRIMIDINE_CONTAINING_COMPOUND_METABOLIC_PROCESS	GOBP_MITOTIC_CELL_CYCLE_CHECKPOINT
GOBP_NUCLEOSIDE_DIPHOSPHATE_METABOLIC_PROCESS	GOBP_NEGATIVE_REGULATION_OF_ORGANELLE_ORGANIZATION	GOBP_MITOCHONDRION_ORGANIZATION	GOBP_RESPONSE_TO_OXYGEN_RADICAL
GOBP_RELEASE_OF_CYTOCHROME_C_FROM_MITOCHONDRIA	GOBP_MRNA_CLEAVAGE	GOBP_NUCLEOBASE_CONTAINING_SMALL_MOLECULE_INTERCONVERSION	GOBP_REGULATION_OF_TRANSCRIPTION_OF_NUCLEOLAR_LARGE_RRNA_BY_RNA_POLYMERASE_I
GOBP_MITOCHONDRIAL_GENE_EXPRESSION	GOBP_DEOXYRIBOSE_PHOSPHATE_BIOSYNTHETIC_PROCESS	GOBP_ACTIVATION_OF_INNATE_IMMUNE_RESPONSE	GOBP_PYRIMIDINE_NUCLEOSIDE_TRIPHOSPHATE_METABOLIC_PROCESS
GOBP_POSITIVE_REGULATION_OF_CELL_CYCLE_G2_M_PHASE_TRANSITION	GOBP_RNA_5_END_PROCESSING	GOBP_BRANCHING_INVOLVED_IN_LABYRINTHINE_LAYER_MORPHOGENESIS	GOBP_INNER_CELL_MASS_CELL_PROLIFERATION
GOBP_VERY_LOW_DENSITY_LIPOPROTEIN_PARTICLE_ASSEMBLY	GOBP_RNA_DEPENDENT_DNA_BIOSYNTHETIC_PROCESS	GOBP_POSITIVE_REGULATION_OF_WNT_SIGNALING_PATHWAY	GOBP_RIBONUCLEOSIDE_METABOLIC_PROCESS
GOBP_TERMINATION_OF_RNA_POLYMERASE_II_TRANSCRIPTION	GOBP_MORPHOGENESIS_OF_A_POLARIZED_EPITHELIUM	GOBP_RESPONSE_TO_TESTOSTERONE	GOBP_POSITIVE_REGULATION_OF_MONOOXYGENASE_ACTIVITY
GOBP_RIBONUCLEOSIDE_CATABOLIC_PROCESS	GOBP_RNA_PHOSPHODIESTER_BOND_HYDROLYSIS	GOBP_PIRNA_METABOLIC_PROCESS	GOBP_CENTROSOME_SEPARATION
GOBP_SERINE_FAMILY_AMINO_ACID_METABOLIC_PROCESS	GOBP_SPERMATID_NUCLEUS_DIFFERENTIATION	GOBP_VERY_LOW_DENSITY_LIPOPROTEIN_PARTICLE_ASSEMBLY	GOBP_VIRAL_LATENCY
GOBP_NEGATIVE_REGULATION_OF_DNA_DEPENDENT_DNA_REPLICATION	GOBP_POSITIVE_REGULATION_OF_MONOOXYGENASE_ACTIVITY	GOBP_HEMOGLOBIN_BIOSYNTHETIC_PROCESS	GOBP_REGULATION_OF_MITOCHONDRIAL_OUTER_MEMBRANE_PERMEABILIZATION_INVOLVED_IN_APOPTOTIC_SIGNALING_PATHWAY
GOBP_VITAMIN_METABOLIC_PROCESS	GOBP_INTERLEUKIN_1_MEDIATED_SIGNALING_PATHWAY	GOBP_CELLULAR_RESPONSE_TO_FATTY_ACID	GOBP_RNA_PHOSPHODIESTER_BOND_HYDROLYSIS_ENDONUCLEOLYTIC
GOBP_NUCLEOBASE_CONTAINING_SMALL_MOLECULE_INTERCONVERSION	GOBP_ANIMAL_ORGAN_REGENERATION	GOBP_MICROTUBULE_CYTOSKELETON_ORGANIZATION_INVOLVED_IN_MITOSIS	GOBP_ALDEHYDE_BIOSYNTHETIC_PROCESS
GOBP_MALE_MEIOTIC_NUCLEAR_DIVISION	GOBP_MALE_MEIOSIS_I	GOBP_ORGANELLE_INHERITANCE	GOBP_HOMOLOGOUS_CHROMOSOME_SEGREGATION
GOBP_TRANSPOSITION	GOBP_RIBONUCLEOSIDE_MONOPHOSPHATE_METABOLIC_PROCESS	GOBP_PROTEIN_PEPTIDYL_PROLYL_ISOMERIZATION	GOBP_RESPONSE_TO_TEMPERATURE_STIMULUS
GOBP_PURINE_CONTAINING_COMPOUND_METABOLIC_PROCESS	GOBP_TRANSPOSITION	GOBP_PROTEIN_LOCALIZATION_TO_NUCLEOLUS	GOBP_RIBONUCLEOSIDE_MONOPHOSPHATE_METABOLIC_PROCESS
GOBP_POSITIVE_REGULATION_OF_CELL_CYCLE_PROCESS	GOBP_TELOMERE_MAINTENANCE_VIA_RECOMBINATION	GOBP_FEMALE_GAMETE_GENERATION	GOBP_PROTEIN_INSERTION_INTO_ER_MEMBRANE
GOBP_SIGNAL_TRANSDUCTION_INVOLVED_IN_G2_DNA_DAMAGE_CHECKPOINT	GOBP_MATURATION_OF_LSU_RRNA_FROM_TRICISTRONIC_RRNA_TRANSCRIPT_SSU_RRNA_5_8S_RRNA_LSU_RRNA	GOBP_CELLULAR_RESPONSE_TO_ALKALOID	GOBP_NUCLEAR_CHROMOSOME_SEGREGATION
GOBP_PEPTIDYL_ARGININE_MODIFICATION	GOBP_NUCLEOSIDE_MONOPHOSPHATE_METABOLIC_PROCESS	GOBP_REGULATION_OF_PROTEIN_FOLDING	GOBP_SIGNAL_TRANSDUCTION_INVOLVED_IN_CELL_CYCLE_CHECKPOINT
GOBP_DNA_BIOSYNTHETIC_PROCESS	GOBP_MRNA_3_END_PROCESSING	GOBP_POSITIVE_REGULATION_OF_MITOTIC_CELL_CYCLE	GOBP_ANTIGEN_PROCESSING_AND_PRESENTATION_OF_PEPTIDE_ANTIGEN
GOBP_REGULATION_OF_PROTEIN_FOLDING	GOBP_MITOTIC_RECOMBINATION	GOBP_TRNA_THREONYLCARBAMOYLADENOSINE_METABOLIC_PROCESS	GOBP_SISTER_CHROMATID_SEGREGATION
GOBP_POSITIVE_REGULATION_OF_ATPASE_ACTIVITY	GOBP_SPLICEOSOMAL_SNRNP_ASSEMBLY	GOBP_CATECHOLAMINE_UPTAKE	GOBP_MATURATION_OF_LSU_RRNA_FROM_TRICISTRONIC_RRNA_TRANSCRIPT_SSU_RRNA_5_8S_RRNA_LSU_RRNA
GOBP_MITOTIC_G1_S_TRANSITION_CHECKPOINT	GOBP_REGULATION_OF_CELLULAR_RESPONSE_TO_HEAT	GOBP_RNA_SURVEILLANCE	GOBP_POSITIVE_REGULATION_OF_CELL_CYCLE_PHASE_TRANSITION
GOBP_PYRIMIDINE_NUCLEOSIDE_TRIPHOSPHATE_METABOLIC_PROCESS	GOBP_PURINE_NUCLEOSIDE_MONOPHOSPHATE_METABOLIC_PROCESS	GOBP_NUCLEOSIDE_PHOSPHATE_BIOSYNTHETIC_PROCESS	GOBP_RRNA_TRANSCRIPTION
GOBP_ENDONUCLEOLYTIC_CLEAVAGE_INVOLVED_IN_RRNA_PROCESSING	GOBP_PROTEIN_K11_LINKED_UBIQUITINATION	GOBP_REGULATION_OF_CELL_CYCLE_ARREST	GOBP_POSITIVE_REGULATION_OF_DNA_BIOSYNTHETIC_PROCESS
GOBP_POSITIVE_REGULATION_OF_CELL_CYCLE	GOBP_REGULATION_OF_TELOMERE_MAINTENANCE_VIA_TELOMERE_LENGTHENING	GOBP_RESPONSE_TO_SALT	GOBP_RIBOSOME_BIOGENESIS
GOBP_TUMOR_NECROSIS_FACTOR_MEDIATED_SIGNALING_PATHWAY	GOBP_PROTEIN_MODIFICATION_BY_SMALL_PROTEIN_REMOVAL	GOBP_MALE_MEIOSIS_I	GOBP_NUCLEOSIDE_MONOPHOSPHATE_METABOLIC_PROCESS
GOBP_PYRIMIDINE_RIBONUCLEOSIDE_MONOPHOSPHATE_METABOLIC_PROCESS	GOBP_REGULATION_OF_RESPONSE_TO_DNA_DAMAGE_STIMULUS	GOBP_SYNAPTONEMAL_COMPLEX_ORGANIZATION	GOBP_ESTABLISHMENT_OF_PROTEIN_LOCALIZATION_TO_MITOCHONDRIAL_MEMBRANE
GOBP_KERATINOCYTE_DIFFERENTIATION	GOBP_ANTIGEN_PROCESSING_AND_PRESENTATION_OF_EXOGENOUS_PEPTIDE_ANTIGEN_VIA_MHC_CLASS_I	GOBP_VITAMIN_METABOLIC_PROCESS	GOBP_DNA_DAMAGE_RESPONSE_DETECTION_OF_DNA_DAMAGE
GOBP_RESPONSE_TO_HEAT	GOBP_NCRNA_CATABOLIC_PROCESS	GOBP_POSITIVE_REGULATION_OF_ATPASE_ACTIVITY	GOBP_MEIOTIC_SPINDLE_ORGANIZATION
GOBP_MALE_MEIOSIS_I	GOBP_CHROMATIN_SILENCING_AT_TELOMERE	GOBP_FORMATION_OF_QUADRUPLE_SL_U4_U5_U6_SNRNP	GOBP_PYRIMIDINE_NUCLEOSIDE_METABOLIC_PROCESS
GOBP_HISTONE_PHOSPHORYLATION	GOBP_CELL_AGING	GOBP_DNA_REPLICATION	GOBP_REGULATION_OF_ATTACHMENT_OF_SPINDLE_MICROTUBULES_TO_KINETOCHORE
GOBP_NEGATIVE_REGULATION_OF_OXIDATIVE_STRESS_INDUCED_CELL_DEATH	GOBP_SUBSTANTIA_NIGRA_DEVELOPMENT	GOBP_CARBOHYDRATE_BIOSYNTHETIC_PROCESS	GOBP_NADPH_REGENERATION
GOBP_NUCLEOTIDE_EXCISION_REPAIR_DNA_GAP_FILLING	GOBP_MODULATION_BY_SYMBIONT_OF_HOST_CELLULAR_PROCESS	GOBP_REGULATION_OF_RNA_BINDING	GOBP_INTRINSIC_APOPTOTIC_SIGNALING_PATHWAY
GOBP_RRNA_CATABOLIC_PROCESS	GOBP_GLYCOSYL_COMPOUND_BIOSYNTHETIC_PROCESS	GOBP_CYTOKINETIC_PROCESS	GOBP_PYRIMIDINE_CONTAINING_COMPOUND_BIOSYNTHETIC_PROCESS
GOBP_PROTEIN_K11_LINKED_UBIQUITINATION	GOBP_REGULATION_OF_ATP_METABOLIC_PROCESS	GOBP_ATP_BIOSYNTHETIC_PROCESS	GOBP_MATURATION_OF_5_8S_RRNA_FROM_TRICISTRONIC_RRNA_TRANSCRIPT_SSU_RRNA_5_8S_RRNA_LSU_RRNA
GOBP_REGULATION_OF_RNA_BINDING	GOBP_CELL_DEATH_IN_RESPONSE_TO_OXIDATIVE_STRESS	GOBP_RIBOSOME_ASSEMBLY	GOBP_GLYCOSYL_COMPOUND_METABOLIC_PROCESS
GOBP_RIBOSE_PHOSPHATE_BIOSYNTHETIC_PROCESS	GOBP_IMP_METABOLIC_PROCESS	GOBP_MITOCHONDRIAL_ELECTRON_TRANSPORT_NADH_TO_UBIQUINONE	GOBP_POSITIVE_REGULATION_OF_MITOTIC_NUCLEAR_DIVISION
GOBP_PEPTIDYL_PROLINE_MODIFICATION	GOBP_SCF_DEPENDENT_PROTEASOMAL_UBIQUITIN_DEPENDENT_PROTEIN_CATABOLIC_PROCESS	GOBP_PYRIMIDINE_NUCLEOSIDE_MONOPHOSPHATE_BIOSYNTHETIC_PROCESS	GOBP_FRUCTOSE_6_PHOSPHATE_METABOLIC_PROCESS
GOBP_MITOCHONDRION_ORGANIZATION	GOBP_REGULATION_OF_MITOTIC_SPINDLE_ASSEMBLY	GOBP_ERROR_FREE_TRANSLESION_SYNTHESIS	GOBP_CHROMOSOME_SEGREGATION
GOBP_NUCLEOBASE_CONTAINING_SMALL_MOLECULE_BIOSYNTHETIC_PROCESS	GOBP_RRNA_CONTAINING_RIBONUCLEOPROTEIN_COMPLEX_EXPORT_FROM_NUCLEUS	GOBP_NUCLEOSOME_ASSEMBLY	GOBP_POSITIVE_REGULATION_OF_CANONICAL_WNT_SIGNALING_PATHWAY
GOBP_RIBONUCLEOSIDE_TRIPHOSPHATE_BIOSYNTHETIC_PROCESS	GOBP_CELL_REDOX_HOMEOSTASIS	GOBP_POSITIVE_REGULATION_OF_MITOCHONDRIAL_OUTER_MEMBRANE_PERMEABILIZATION_INVOLVED_IN_APOPTOTIC_SIGNALING_PATHWAY	GOBP_CARBOHYDRATE_DERIVATIVE_TRANSPORT
GOBP_POLYAMINE_METABOLIC_PROCESS	GOBP_INTRA_S_DNA_DAMAGE_CHECKPOINT	GOBP_RESPONSE_TO_VITAMIN_A	GOBP_MEIOTIC_CHROMOSOME_SEGREGATION
GOBP_NIK_NF_KAPPAB_SIGNALING	GOBP_TRANSCRIPTION_BY_RNA_POLYMERASE_I	GOBP_TUMOR_NECROSIS_FACTOR_MEDIATED_SIGNALING_PATHWAY	GOBP_L_SERINE_METABOLIC_PROCESS
GOBP_PROTEIN_LOCALIZATION_TO_NUCLEOLUS	GOBP_POSITIVE_REGULATION_OF_CELL_CYCLE_G1_S_PHASE_TRANSITION	GOBP_REGULATION_OF_ATPASE_ACTIVITY	GOBP_METAPHASE_PLATE_CONGRESSION
GOBP_POSITIVE_REGULATION_OF_RESPONSE_TO_BIOTIC_STIMULUS	GOBP_ANTIGEN_PROCESSING_AND_PRESENTATION	GOBP_ATTACHMENT_OF_MITOTIC_SPINDLE_MICROTUBULES_TO_KINETOCHORE	GOBP_SCF_DEPENDENT_PROTEASOMAL_UBIQUITIN_DEPENDENT_PROTEIN_CATABOLIC_PROCESS
GOBP_POSITIVE_REGULATION_OF_CANONICAL_WNT_SIGNALING_PATHWAY	GOBP_GLYCOSYL_COMPOUND_METABOLIC_PROCESS	GOBP_PYRIMIDINE_CONTAINING_COMPOUND_TRANSMEMBRANE_TRANSPORT	GOBP_POSTTRANSLATIONAL_PROTEIN_TARGETING_TO_ENDOPLASMIC_RETICULUM_MEMBRANE
GOBP_NUCLEUS_ORGANIZATION	GOBP_REGULATION_OF_TRANSPOSITION	GOBP_SERINE_FAMILY_AMINO_ACID_METABOLIC_PROCESS	GOBP_PURINE_CONTAINING_COMPOUND_SALVAGE
GOBP_REGULATION_OF_OXIDATIVE_PHOSPHORYLATION	GOBP_GLYCINE_METABOLIC_PROCESS	GOBP_ATP_DEPENDENT_CHROMATIN_REMODELING	GOBP_MATURATION_OF_5_8S_RRNA
GOBP_LONG_CHAIN_FATTY_ACYL_COA_METABOLIC_PROCESS	GOBP_DNA_TEMPLATED_TRANSCRIPTION_TERMINATION	GOBP_REGULATION_OF_MEMBRANE_PERMEABILITY	GOBP_PROTEIN_LOCALIZATION_TO_CHROMOSOME_CENTROMERIC_REGION
GOBP_INTERSTRAND_CROSS_LINK_REPAIR	GOBP_MICROTUBULE_DEPOLYMERIZATION	GOBP_REGULATION_OF_SPINDLE_ORGANIZATION	GOBP_REGULATION_OF_DNA_DEPENDENT_DNA_REPLICATION
GOBP_REGULATION_OF_DOUBLE_STRAND_BREAK_REPAIR_VIA_HOMOLOGOUS_RECOMBINATION	GOBP_PURINE_CONTAINING_COMPOUND_SALVAGE	GOBP_RIBOSOMAL_LARGE_SUBUNIT_ASSEMBLY	GOBP_CHROMOSOME_SEPARATION
GOBP_PROTEIN_TARGETING_TO_MITOCHONDRION	GOBP_MATURATION_OF_5_8S_RRNA_FROM_TRICISTRONIC_RRNA_TRANSCRIPT_SSU_RRNA_5_8S_RRNA_LSU_RRNA	GOBP_REGULATION_OF_DNA_BINDING	GOBP_NUCLEOLAR_LARGE_RRNA_TRANSCRIPTION_BY_RNA_POLYMERASE_I
GOBP_MITOCHONDRIAL_MEMBRANE_ORGANIZATION	GOBP_CELLULAR_SENESCENCE	GOBP_ENDONUCLEOLYTIC_CLEAVAGE_INVOLVED_IN_RRNA_PROCESSING	GOBP_CLEAVAGE_INVOLVED_IN_RRNA_PROCESSING
GOBP_REGULATION_OF_TRANSPOSITION	GOBP_CHROMATIN_REMODELING	GOBP_SPINDLE_ORGANIZATION	GOBP_NCRNA_3_END_PROCESSING
GOBP_PURINE_NUCLEOSIDE_METABOLIC_PROCESS	GOBP_PYRIMIDINE_NUCLEOSIDE_TRIPHOSPHATE_BIOSYNTHETIC_PROCESS	GOBP_BIOLOGICAL_PROCESS_INVOLVED_IN_INTERACTION_WITH_HOST	GOBP_MEMBRANE_DISASSEMBLY
GOBP_DOUBLE_STRAND_BREAK_REPAIR	GOBP_CELLULAR_PROTEIN_COMPLEX_DISASSEMBLY	GOBP_DEOXYRIBONUCLEOSIDE_MONOPHOSPHATE_METABOLIC_PROCESS	GOBP_INNATE_IMMUNE_RESPONSE_ACTIVATING_SIGNAL_TRANSDUCTION
GOBP_EYELID_DEVELOPMENT_IN_CAMERA_TYPE_EYE	GOBP_MITOCHONDRIAL_GENOME_MAINTENANCE	GOBP_AGING	GOBP_NUCLEAR_ENVELOPE_ORGANIZATION
GOBP_THALAMUS_DEVELOPMENT	GOBP_PIGMENT_BIOSYNTHETIC_PROCESS	GOBP_MITOCHONDRIAL_RESPIRATORY_CHAIN_COMPLEX_ASSEMBLY	GOBP_PYRIMIDINE_NUCLEOSIDE_BIOSYNTHETIC_PROCESS
GOBP_REGULATION_OF_DNA_REPLICATION	GOBP_TRNA_5_END_PROCESSING	GOBP_GROOMING_BEHAVIOR	GOBP_CENTROMERE_COMPLEX_ASSEMBLY
GOBP_RRNA_3_END_PROCESSING	GOBP_PROTEIN_LOCALIZATION_TO_CELL_CORTEX	GOBP_SNO_S_RNA_3_END_PROCESSING	GOBP_REGULATION_OF_CELL_CYCLE_PHASE_TRANSITION
GOBP_NCRNA_CATABOLIC_PROCESS	GOBP_CLEAVAGE_INVOLVED_IN_RRNA_PROCESSING	GOBP_CHAPERONE_MEDIATED_PROTEIN_TRANSPORT	GOBP_SERINE_FAMILY_AMINO_ACID_BIOSYNTHETIC_PROCESS
GOBP_REGULATION_OF_MITOCHONDRIAL_OUTER_MEMBRANE_PERMEABILIZATION_INVOLVED_IN_APOPTOTIC_SIGNALING_PATHWAY	GOBP_RIBONUCLEOSIDE_METABOLIC_PROCESS	GOBP_CELLULAR_RESPONSE_TO_GAMMA_RADIATION	GOBP_EYELID_DEVELOPMENT_IN_CAMERA_TYPE_EYE
GOBP_POSITIVE_REGULATION_OF_CELL_AGING	GOBP_NON_CANONICAL_WNT_SIGNALING_PATHWAY	GOBP_OOGENESIS	GOBP_MEIOTIC_CELL_CYCLE
GOBP_REGULATION_OF_PROTEIN_LOCALIZATION_TO_NUCLEUS	GOBP_ALDITOL_METABOLIC_PROCESS	GOBP_RESPONSE_TO_UV_A	GOBP_PYRIMIDINE_NUCLEOTIDE_BIOSYNTHETIC_PROCESS
GOBP_ALDEHYDE_BIOSYNTHETIC_PROCESS	GOBP_NUCLEAR_PORE_ORGANIZATION	GOBP_NIK_NF_KAPPAB_SIGNALING	GOBP_RIBOSOMAL_SMALL_SUBUNIT_BIOGENESIS
GOBP_SNO_S_RNA_3_END_PROCESSING	GOBP_PURINE_CONTAINING_COMPOUND_METABOLIC_PROCESS	GOBP_PROTEIN_LOCALIZATION_TO_CHROMOSOME	GOBP_KINETOCHORE_ORGANIZATION
GOBP_NADH_DEHYDROGENASE_COMPLEX_ASSEMBLY	GOBP_POSITIVE_REGULATION_OF_RESPONSE_TO_BIOTIC_STIMULUS	GOBP_TERMINATION_OF_RNA_POLYMERASE_II_TRANSCRIPTION	GOBP_PURINE_CONTAINING_COMPOUND_TRANSMEMBRANE_TRANSPORT
GOBP_TRNA_THREONYLCARBAMOYLADENOSINE_METABOLIC_PROCESS	GOBP_POSITIVE_REGULATION_OF_DOUBLE_STRAND_BREAK_REPAIR	GOBP_PROTEIN_REFOLDING	GOBP_TAIL_ANCHORED_MEMBRANE_PROTEIN_INSERTION_INTO_ER_MEMBRANE
GOBP_PYRIMIDINE_CONTAINING_COMPOUND_TRANSMEMBRANE_TRANSPORT	GOBP_REGULATION_OF_CENTROSOME_CYCLE	GOBP_PROTEIN_CONTAINING_COMPLEX_DISASSEMBLY	GOBP_RHODOPSIN_MEDIATED_SIGNALING_PATHWAY
GOBP_PROTEIN_LOCALIZATION_TO_MITOCHONDRION	GOBP_PYRIMIDINE_CONTAINING_COMPOUND_BIOSYNTHETIC_PROCESS	GOBP_DETECTION_OF_CHEMICAL_STIMULUS	GOBP_TELOMERE_MAINTENANCE_VIA_SEMI_CONSERVATIVE_REPLICATION
GOBP_POSITIVE_REGULATION_OF_GENE_EXPRESSION_EPIGENETIC	GOBP_FC_EPSILON_RECEPTOR_SIGNALING_PATHWAY	GOBP_PROTEIN_LOCALIZATION_TO_MITOCHONDRION	GOBP_DNA_DEPENDENT_DNA_REPLICATION
GOBP_PROTEIN_LOCALIZATION_TO_CHROMOSOME_TELOMERIC_REGION	GOBP_VIRAL_RNA_GENOME_REPLICATION	GOBP_RIBOSE_PHOSPHATE_BIOSYNTHETIC_PROCESS	GOBP_REGULATION_OF_SMALL_MOLECULE_METABOLIC_PROCESS
GOBP_PYRIMIDINE_DEOXYRIBONUCLEOTIDE_METABOLIC_PROCESS	GOBP_RESPONSE_TO_GONADOTROPIN	GOBP_NEGATIVE_REGULATION_OF_UBIQUITIN_PROTEIN_TRANSFERASE_ACTIVITY	GOBP_PURINE_NUCLEOSIDE_MONOPHOSPHATE_BIOSYNTHETIC_PROCESS
GOBP_DNA_CONFORMATION_CHANGE	GOBP_RESPONSE_TO_NITRIC_OXIDE	GOBP_STEROID_HORMONE_BIOSYNTHETIC_PROCESS	GOBP_NUCLEAR_ENVELOPE_REASSEMBLY
GOBP_BIOLOGICAL_PROCESS_INVOLVED_IN_INTERACTION_WITH_HOST	GOBP_PROTEIN_FOLDING	GOBP_NADP_METABOLIC_PROCESS	GOBP_CHROMOSOME_LOCALIZATION
GOBP_VIRAL_LIFE_CYCLE	GOBP_MISMATCH_REPAIR	GOBP_PURINE_NUCLEOSIDE_METABOLIC_PROCESS	GOBP_ANIMAL_ORGAN_REGENERATION
GOBP_TRICARBOXYLIC_ACID_CYCLE	GOBP_REGULATION_OF_VIRAL_GENOME_REPLICATION	GOBP_PYRIMIDINE_RIBONUCLEOTIDE_BIOSYNTHETIC_PROCESS	GOBP_DNA_STRAND_ELONGATION
GOBP_MULTI_ORGANISM_LOCALIZATION	GOBP_FOLIC_ACID_METABOLIC_PROCESS	GOBP_RESPONSE_TO_TOXIC_SUBSTANCE	GOBP_DEOXYRIBOSE_PHOSPHATE_BIOSYNTHETIC_PROCESS
GOBP_HAIR_FOLLICLE_MATURATION	GOBP_MODULATION_BY_VIRUS_OF_HOST_PROCESS	GOBP_STABILIZATION_OF_MEMBRANE_POTENTIAL	GOBP_NUCLEOTIDE_PHOSPHORYLATION
GOBP_RESPONSE_TO_GAMMA_RADIATION	GOBP_REGULATION_OF_GENE_EXPRESSION_EPIGENETIC	GOBP_ANTIGEN_PROCESSING_AND_PRESENTATION	GOBP_PTERIDINE_CONTAINING_COMPOUND_METABOLIC_PROCESS
GOBP_REGULATION_OF_UBIQUITIN_PROTEIN_TRANSFERASE_ACTIVITY	GOBP_MATURATION_OF_SSU_RRNA	GOBP_PROTEIN_TARGETING_TO_MITOCHONDRION	GOBP_MITOTIC_SISTER_CHROMATID_SEGREGATION
GOBP_NCRNA_METABOLIC_PROCESS	GOBP_VIRAL_GENOME_REPLICATION	GOBP_POSITIVE_REGULATION_OF_MEIOTIC_NUCLEAR_DIVISION	GOBP_CELLULAR_RESPONSE_TO_OXYGEN_RADICAL
GOBP_G2_DNA_DAMAGE_CHECKPOINT	GOBP_PYRIMIDINE_NUCLEOSIDE_BIOSYNTHETIC_PROCESS	GOBP_DNA_RECOMBINATION	GOBP_APOPTOTIC_MITOCHONDRIAL_CHANGES
GOBP_MITOCHONDRIAL_DNA_REPLICATION	GOBP_NUCLEOSIDE_SALVAGE	GOBP_PYRIMIDINE_DEOXYRIBONUCLEOTIDE_METABOLIC_PROCESS	GOBP_GLYCINE_METABOLIC_PROCESS
GOBP_ATP_BIOSYNTHETIC_PROCESS	GOBP_MITOTIC_CYTOKINETIC_PROCESS	GOBP_FEEDING_BEHAVIOR	GOBP_PIGMENT_METABOLIC_PROCESS
GOBP_POSTREPLICATION_REPAIR	GOBP_MATURATION_OF_5_8S_RRNA	GOBP_POSITIVE_REGULATION_OF_UBIQUITIN_PROTEIN_LIGASE_ACTIVITY	GOBP_AEROBIC_RESPIRATION
GOBP_NUCLEOSIDE_CATABOLIC_PROCESS	GOBP_POSITIVE_REGULATION_OF_DNA_RECOMBINATION	GOBP_TELOMERE_ORGANIZATION	GOBP_CELL_CYCLE_G2_M_PHASE_TRANSITION
GOBP_MITOTIC_SPINDLE_ASSEMBLY	GOBP_TOXIN_TRANSPORT	GOBP_GLUTATHIONE_CATABOLIC_PROCESS	GOBP_FEMALE_MEIOTIC_NUCLEAR_DIVISION
GOBP_NADP_METABOLIC_PROCESS	GOBP_MITOCHONDRION_MORPHOGENESIS	GOBP_MESODERMAL_CELL_FATE_SPECIFICATION	GOBP_MATURATION_OF_SSU_RRNA
GOBP_TRANSLESION_SYNTHESIS	GOBP_PYRIMIDINE_NUCLEOSIDE_MONOPHOSPHATE_BIOSYNTHETIC_PROCESS	GOBP_MITOTIC_G1_S_TRANSITION_CHECKPOINT	GOBP_RESPONSE_TO_GONADOTROPIN
GOBP_REGULATION_OF_DNA_BINDING	GOBP_ANTIGEN_PROCESSING_AND_PRESENTATION_OF_PEPTIDE_ANTIGEN_VIA_MHC_CLASS_I	GOBP_DETECTION_OF_STIMULUS_INVOLVED_IN_SENSORY_PERCEPTION	GOBP_MITOTIC_METAPHASE_PLATE_CONGRESSION
GOBP_L_ALANINE_TRANSPORT	GOBP_REGULATION_OF_CELL_AGING	GOBP_NUCLEOTIDE_TRANSMEMBRANE_TRANSPORT	GOBP_CELLULAR_KETONE_METABOLIC_PROCESS
GOBP_RNA_LOCALIZATION	GOBP_REGULATION_OF_TRANSLATIONAL_INITIATION	GOBP_REGULATION_OF_MITOCHONDRIAL_MEMBRANE_PERMEABILITY	GOBP_HISTONE_MRNA_METABOLIC_PROCESS
GOBP_NUCLEOTIDE_TRANSPORT	GOBP_RESOLUTION_OF_MEIOTIC_RECOMBINATION_INTERMEDIATES	GOBP_POSITIVE_REGULATION_OF_MEMBRANE_PERMEABILITY	GOBP_REGULATION_OF_CHROMOSOME_SEGREGATION
GOBP_REGULATION_OF_ATPASE_ACTIVITY	GOBP_ATP_METABOLIC_PROCESS	GOBP_PYRIMIDINE_NUCLEOTIDE_METABOLIC_PROCESS	GOBP_EXIT_FROM_MITOSIS
GOBP_NCRNA_PROCESSING	GOBP_REGULATION_OF_BIOLOGICAL_PROCESS_INVOLVED_IN_SYMBIOTIC_INTERACTION	GOBP_CELL_CYCLE_CHECKPOINT	GOBP_CHAPERONE_MEDIATED_PROTEIN_COMPLEX_ASSEMBLY
GOBP_PYRIMIDINE_NUCLEOBASE_METABOLIC_PROCESS	GOBP_REGULATION_OF_CELLULAR_KETONE_METABOLIC_PROCESS	GOBP_MITOCHONDRIAL_OUTER_MEMBRANE_PERMEABILIZATION	GOBP_CELLULAR_METABOLIC_COMPOUND_SALVAGE
GOBP_FORMATION_OF_QUADRUPLE_SL_U4_U5_U6_SNRNP	GOBP_CELLULAR_PROCESS_INVOLVED_IN_REPRODUCTION_IN_MULTICELLULAR_ORGANISM	GOBP_NEGATIVE_REGULATION_OF_APOPTOTIC_SIGNALING_PATHWAY	GOBP_NEGATIVE_REGULATION_OF_REPRODUCTIVE_PROCESS
GOBP_RESPONSE_TO_SALT	GOBP_NEGATIVE_REGULATION_OF_RNA_CATABOLIC_PROCESS	GOBP_DNA_DEAMINATION	GOBP_PIGMENT_BIOSYNTHETIC_PROCESS
GOBP_NEGATIVE_REGULATION_OF_DNA_REPAIR	GOBP_REGULATION_OF_OXIDATIVE_STRESS_INDUCED_CELL_DEATH	GOBP_PHOTOTRANSDUCTION_VISIBLE_LIGHT	GOBP_PROTEIN_IMPORT_INTO_MITOCHONDRIAL_MATRIX
GOBP_RIBOSOME_ASSEMBLY	GOBP_MICROTUBULE_ORGANIZING_CENTER_LOCALIZATION	GOBP_REGULATION_OF_NUCLEAR_CELL_CYCLE_DNA_REPLICATION	GOBP_POSITIVE_REGULATION_OF_DNA_DEPENDENT_DNA_REPLICATION
GOBP_PROTEIN_CONTAINING_COMPLEX_DISASSEMBLY	GOBP_CENTROSOME_DUPLICATION	GOBP_HEPATOCYTE_DIFFERENTIATION	GOBP_DEOXYRIBONUCLEOTIDE_METABOLIC_PROCESS
GOBP_HEMOGLOBIN_BIOSYNTHETIC_PROCESS	GOBP_MRNA_CLEAVAGE_INVOLVED_IN_MRNA_PROCESSING	GOBP_2_OXOGLUTARATE_METABOLIC_PROCESS	GOBP_REGULATION_OF_CELL_CYCLE_G2_M_PHASE_TRANSITION
GOBP_WATER_SOLUBLE_VITAMIN_METABOLIC_PROCESS	GOBP_NUCLEOTIDE_TRANSPORT	GOBP_DEOXYRIBOSE_PHOSPHATE_CATABOLIC_PROCESS	GOBP_MATURATION_OF_SSU_RRNA_FROM_TRICISTRONIC_RRNA_TRANSCRIPT_SSU_RRNA_5_8S_RRNA_LSU_RRNA
GOBP_GLUTATHIONE_CATABOLIC_PROCESS	GOBP_VERY_LOW_DENSITY_LIPOPROTEIN_PARTICLE_ASSEMBLY	GOBP_POSITIVE_REGULATION_OF_CELL_AGING	GOBP_LIVER_REGENERATION
GOBP_PYRIMIDINE_NUCLEOTIDE_METABOLIC_PROCESS	GOBP_CELLULAR_RESPONSE_TO_ESTRADIOL_STIMULUS	GOBP_INNER_MITOCHONDRIAL_MEMBRANE_ORGANIZATION	GOBP_POSITIVE_REGULATION_OF_VIRAL_PROCESS
GOBP_RIBOSOMAL_LARGE_SUBUNIT_ASSEMBLY	GOBP_POSITIVE_REGULATION_OF_MITOCHONDRIAL_OUTER_MEMBRANE_PERMEABILIZATION_INVOLVED_IN_APOPTOTIC_SIGNALING_PATHWAY	GOBP_TERPENOID_BIOSYNTHETIC_PROCESS	GOBP_MEIOSIS_I_CELL_CYCLE_PROCESS
GOBP_MITOTIC_DNA_INTEGRITY_CHECKPOINT	GOBP_PROTEIN_INSERTION_INTO_MEMBRANE	GOBP_NEUTRAL_AMINO_ACID_TRANSPORT	GOBP_ANTIGEN_PROCESSING_AND_PRESENTATION_OF_EXOGENOUS_PEPTIDE_ANTIGEN_VIA_MHC_CLASS_I
GOBP_ASPARTATE_FAMILY_AMINO_ACID_METABOLIC_PROCESS	GOBP_REGULATION_OF_CELL_MATURATION	GOBP_CARBOHYDRATE_CATABOLIC_PROCESS	GOBP_DEOXYRIBONUCLEOTIDE_BIOSYNTHETIC_PROCESS
GOBP_RNA_PHOSPHODIESTER_BOND_HYDROLYSIS	GOBP_NON_RECOMBINATIONAL_REPAIR	GOBP_NCRNA_METABOLIC_PROCESS	GOBP_NUCLEOSIDE_MONOPHOSPHATE_BIOSYNTHETIC_PROCESS
GOBP_MODULATION_BY_VIRUS_OF_HOST_CELLULAR_PROCESS	GOBP_INTRINSIC_APOPTOTIC_SIGNALING_PATHWAY_IN_RESPONSE_TO_OXIDATIVE_STRESS	GOBP_AZOLE_TRANSMEMBRANE_TRANSPORT	GOBP_MITOTIC_CHROMOSOME_CONDENSATION
GOBP_SPINDLE_ASSEMBLY	GOBP_NCRNA_TRANSCRIPTION	GOBP_PURINE_CONTAINING_COMPOUND_BIOSYNTHETIC_PROCESS	GOBP_TETRAHYDROFOLATE_INTERCONVERSION
GOBP_RESPONSE_TO_FUNGUS	GOBP_APOPTOTIC_DNA_FRAGMENTATION	GOBP_NEGATIVE_REGULATION_OF_OXIDATIVE_STRESS_INDUCED_CELL_DEATH	GOBP_PYRUVATE_METABOLIC_PROCESS
GOBP_NUCLEOSOME_ORGANIZATION	GOBP_MONOSACCHARIDE_BIOSYNTHETIC_PROCESS	GOBP_NCRNA_PROCESSING	GOBP_DNA_REPLICATION_CHECKPOINT
GOBP_REGULATION_OF_BIOLOGICAL_PROCESS_INVOLVED_IN_SYMBIOTIC_INTERACTION	GOBP_REGULATION_OF_TELOMERE_MAINTENANCE	GOBP_PYRIMIDINE_NUCLEOSIDE_MONOPHOSPHATE_METABOLIC_PROCESS	GOBP_SUBSTANTIA_NIGRA_DEVELOPMENT
GOBP_REGULATION_OF_MITOTIC_SPINDLE_ASSEMBLY	GOBP_BIOLOGICAL_PROCESS_INVOLVED_IN_INTERACTION_WITH_HOST	GOBP_CHROMATIN_SILENCING_AT_TELOMERE	GOBP_PYRIMIDINE_NUCLEOSIDE_TRIPHOSPHATE_BIOSYNTHETIC_PROCESS
GOBP_REGULATION_OF_OXIDATIVE_STRESS_INDUCED_INTRINSIC_APOPTOTIC_SIGNALING_PATHWAY	GOBP_NCRNA_3_END_PROCESSING	GOBP_RESPONSE_TO_DEXAMETHASONE	GOBP_REGULATION_OF_HEMATOPOIETIC_PROGENITOR_CELL_DIFFERENTIATION
GOBP_FC_EPSILON_RECEPTOR_SIGNALING_PATHWAY	GOBP_DNA_DEALKYLATION	GOBP_HISTONE_PHOSPHORYLATION	GOBP_POSITIVE_REGULATION_OF_CYCLIN_DEPENDENT_PROTEIN_KINASE_ACTIVITY
GOBP_REGULATION_OF_RELEASE_OF_CYTOCHROME_C_FROM_MITOCHONDRIA	GOBP_POSITIVE_REGULATION_OF_CANONICAL_WNT_SIGNALING_PATHWAY	GOBP_SENSORY_PERCEPTION_OF_CHEMICAL_STIMULUS	GOBP_POSITIVE_REGULATION_OF_NUCLEAR_DIVISION
GOBP_CELLULAR_RESPONSE_TO_HEAT	GOBP_INTRINSIC_APOPTOTIC_SIGNALING_PATHWAY	GOBP_POSITIVE_REGULATION_OF_CELL_CYCLE_G2_M_PHASE_TRANSITION	GOBP_CHROMOSOME_CONDENSATION
GOBP_POSITIVE_REGULATION_OF_REPRODUCTIVE_PROCESS	GOBP_DNA_DOUBLE_STRAND_BREAK_PROCESSING	GOBP_CELLULAR_RESPONSE_TO_HEAT	GOBP_MITOTIC_NUCLEAR_DIVISION
GOBP_NUCLEAR_TRANSCRIBED_MRNA_CATABOLIC_PROCESS_EXONUCLEOLYTIC	GOBP_REGULATION_OF_DEOXYRIBONUCLEASE_ACTIVITY	GOBP_PTERIDINE_CONTAINING_COMPOUND_BIOSYNTHETIC_PROCESS	GOBP_RIBONUCLEOSIDE_MONOPHOSPHATE_BIOSYNTHETIC_PROCESS
GOBP_CELLULAR_MODIFIED_AMINO_ACID_BIOSYNTHETIC_PROCESS	GOBP_NEGATIVE_REGULATION_OF_TRANSLATIONAL_INITIATION	GOBP_PROTON_TRANSMEMBRANE_TRANSPORT	GOBP_CELL_REDOX_HOMEOSTASIS
GOBP_BIOLOGICAL_PROCESS_INVOLVED_IN_INTERACTION_WITH_SYMBIONT	GOBP_REGULATION_OF_HELICASE_ACTIVITY	GOBP_POSITIVE_REGULATION_OF_DNA_METABOLIC_PROCESS	GOBP_REGULATION_OF_CELLULAR_RESPIRATION
GOBP_PURINE_CONTAINING_COMPOUND_BIOSYNTHETIC_PROCESS	GOBP_POSTTRANSLATIONAL_PROTEIN_TARGETING_TO_ENDOPLASMIC_RETICULUM_MEMBRANE	GOBP_NEGATIVE_REGULATION_OF_CHROMOSOME_ORGANIZATION	GOBP_REGULATION_OF_CELLULAR_KETONE_METABOLIC_PROCESS
GOBP_OOCYTE_DIFFERENTIATION	GOBP_PYRIMIDINE_NUCLEOSIDE_METABOLIC_PROCESS	GOBP_MITOCHONDRIAL_TRANSMEMBRANE_TRANSPORT	GOBP_RESPONSE_TO_INTERLEUKIN_12
GOBP_POSITIVE_REGULATION_OF_NECROTIC_CELL_DEATH	GOBP_NEGATIVE_REGULATION_OF_GENE_EXPRESSION_EPIGENETIC	GOBP_NEGATIVE_REGULATION_OF_RELEASE_OF_CYTOCHROME_C_FROM_MITOCHONDRIA	GOBP_ORGANELLE_FISSION
GOBP_SINGLE_STRANDED_VIRAL_RNA_REPLICATION_VIA_DOUBLE_STRANDED_DNA_INTERMEDIATE	GOBP_POSITIVE_REGULATION_OF_NITRIC_OXIDE_SYNTHASE_ACTIVITY	GOBP_POSITIVE_REGULATION_OF_CELL_CYCLE	GOBP_NEGATIVE_REGULATION_OF_TRANSFORMING_GROWTH_FACTOR_BETA_PRODUCTION
GOBP_REGULATION_OF_DNA_REPAIR	GOBP_PYRIMIDINE_NUCLEOSIDE_TRIPHOSPHATE_METABOLIC_PROCESS	GOBP_INTRINSIC_APOPTOTIC_SIGNALING_PATHWAY_IN_RESPONSE_TO_OXIDATIVE_STRESS	GOBP_NUCLEOBASE_METABOLIC_PROCESS
GOBP_PROTEIN_DNA_COMPLEX_SUBUNIT_ORGANIZATION	GOBP_REGULATION_OF_REPRODUCTIVE_PROCESS	GOBP_CELLULAR_MODIFIED_AMINO_ACID_BIOSYNTHETIC_PROCESS	GOBP_TRANSLATIONAL_TERMINATION
GOBP_NUCLEIC_ACID_PHOSPHODIESTER_BOND_HYDROLYSIS	GOBP_RNA_SPLICING_VIA_TRANSESTERIFICATION_REACTIONS	GOBP_RECOMBINATIONAL_REPAIR	GOBP_DNA_REPLICATION_INDEPENDENT_NUCLEOSOME_ORGANIZATION
GOBP_CD40_SIGNALING_PATHWAY	GOBP_POSITIVE_REGULATION_OF_RESPONSE_TO_DNA_DAMAGE_STIMULUS	GOBP_RIBONUCLEOSIDE_CATABOLIC_PROCESS	GOBP_RESPONSE_TO_OXYGEN_LEVELS
GOBP_MITOCHONDRIAL_TRANSMEMBRANE_TRANSPORT	GOBP_PROTEIN_SUMOYLATION	GOBP_POSITIVE_REGULATION_OF_NECROTIC_CELL_DEATH	GOBP_NEGATIVE_REGULATION_OF_MEIOTIC_CELL_CYCLE
GOBP_RNA_3_END_PROCESSING	GOBP_DNA_TEMPLATED_TRANSCRIPTION_INITIATION	GOBP_NUCLEOSIDE_DIPHOSPHATE_BIOSYNTHETIC_PROCESS	GOBP_INTERLEUKIN_1_MEDIATED_SIGNALING_PATHWAY
GOBP_SIGNAL_TRANSDUCTION_BY_P53_CLASS_MEDIATOR	GOBP_MATURATION_OF_SSU_RRNA_FROM_TRICISTRONIC_RRNA_TRANSCRIPT_SSU_RRNA_5_8S_RRNA_LSU_RRNA	GOBP_POSITIVE_REGULATION_OF_CELL_CYCLE_PROCESS	GOBP_PROTEIN_INSERTION_INTO_MEMBRANE
GOBP_DNA_GEOMETRIC_CHANGE	GOBP_CD40_SIGNALING_PATHWAY	GOBP_RRNA_CATABOLIC_PROCESS	GOBP_BINDING_OF_SPERM_TO_ZONA_PELLUCIDA
GOBP_NUCLEOSIDE_DIPHOSPHATE_BIOSYNTHETIC_PROCESS	GOBP_PRODUCTION_OF_SIRNA_INVOLVED_IN_RNA_INTERFERENCE	GOBP_CELLULAR_RESPONSE_TO_UV_A	GOBP_NON_CANONICAL_WNT_SIGNALING_PATHWAY
GOBP_REGULATION_OF_CELL_CYCLE_CHECKPOINT	GOBP_CHROMATIN_ORGANIZATION_INVOLVED_IN_REGULATION_OF_TRANSCRIPTION	GOBP_CHAPERONE_MEDIATED_PROTEIN_FOLDING	GOBP_MONOSACCHARIDE_BIOSYNTHETIC_PROCESS
GOBP_PYRIMIDINE_CONTAINING_COMPOUND_SALVAGE	GOBP_TRICARBOXYLIC_ACID_CYCLE	GOBP_REGULATION_OF_INCLUSION_BODY_ASSEMBLY	GOBP_REGULATION_OF_SPINDLE_CHECKPOINT
GOBP_ISOPRENOID_METABOLIC_PROCESS	GOBP_DNA_DEMETHYLATION	GOBP_RESPONSE_TO_FOLLICLE_STIMULATING_HORMONE	GOBP_REGULATION_OF_MITOTIC_SISTER_CHROMATID_SEGREGATION
GOBP_C_TERMINAL_PROTEIN_AMINO_ACID_MODIFICATION	GOBP_MICROTUBULE_ORGANIZING_CENTER_ORGANIZATION	GOBP_RESPONSE_TO_COPPER_ION	GOBP_METAPHASE_ANAPHASE_TRANSITION_OF_CELL_CYCLE
GOBP_NUCLEOBASE_CONTAINING_COMPOUND_TRANSPORT	GOBP_ESTABLISHMENT_OF_PROTEIN_LOCALIZATION_TO_MITOCHONDRIAL_MEMBRANE	GOBP_EOSINOPHIL_CHEMOTAXIS	GOBP_REGULATION_OF_TRANSCRIPTION_INVOLVED_IN_G1_S_TRANSITION_OF_MITOTIC_CELL_CYCLE
GOBP_DNA_SYNTHESIS_INVOLVED_IN_DNA_REPAIR	GOBP_GENERATION_OF_PRECURSOR_METABOLITES_AND_ENERGY	GOBP_ASPARTATE_FAMILY_AMINO_ACID_METABOLIC_PROCESS	GOBP_NUCLEOSIDE_METABOLIC_PROCESS
GOBP_PROTEIN_HYDROXYLATION	GOBP_CELLULAR_RESPONSE_TO_OXYGEN_RADICAL	GOBP_PYRIMIDINE_RIBONUCLEOSIDE_MONOPHOSPHATE_METABOLIC_PROCESS	GOBP_PROTEIN_LOCALIZATION_TO_KINETOCHORE
GOBP_POSITIVE_REGULATION_OF_VIRAL_LIFE_CYCLE	GOBP_PYRIMIDINE_NUCLEOTIDE_BIOSYNTHETIC_PROCESS	GOBP_PLACENTA_DEVELOPMENT	GOBP_MITOTIC_NUCLEAR_ENVELOPE_DISASSEMBLY
GOBP_POSITIVE_REGULATION_OF_UBIQUITIN_PROTEIN_LIGASE_ACTIVITY	GOBP_CARBOHYDRATE_DERIVATIVE_TRANSPORT	GOBP_CD40_SIGNALING_PATHWAY	GOBP_ESTABLISHMENT_OF_PROTEIN_LOCALIZATION_TO_CHROMOSOME
GOBP_KILLING_OF_CELLS_OF_OTHER_ORGANISM	GOBP_RESPONSE_TO_X_RAY	GOBP_PROTEIN_K11_LINKED_UBIQUITINATION	GOBP_REGULATION_OF_CHROMOSOME_SEPARATION
GOBP_POSITIVE_REGULATION_OF_CYTOKINESIS	GOBP_L_ALANINE_TRANSPORT	GOBP_CELLULAR_ALDEHYDE_METABOLIC_PROCESS	GOBP_CELLULAR_PROTEIN_COMPLEX_DISASSEMBLY
GOBP_CELL_DEATH_IN_RESPONSE_TO_OXIDATIVE_STRESS	GOBP_PROTEIN_LOCALIZATION_TO_CYTOSKELETON	GOBP_REGULATION_OF_MITOTIC_SPINDLE_ASSEMBLY	GOBP_ALDITOL_METABOLIC_PROCESS
GOBP_DEOXYRIBOSE_PHOSPHATE_CATABOLIC_PROCESS	GOBP_PROTEIN_K63_LINKED_UBIQUITINATION	GOBP_RESPONSE_TO_FUNGUS	GOBP_CELLULAR_RESPONSE_TO_GONADOTROPIN_STIMULUS
GOBP_POSITIVE_REGULATION_OF_MITOCHONDRIAL_OUTER_MEMBRANE_PERMEABILIZATION_INVOLVED_IN_APOPTOTIC_SIGNALING_PATHWAY	GOBP_NEGATIVE_REGULATION_OF_CELL_AGING	GOBP_WATER_SOLUBLE_VITAMIN_METABOLIC_PROCESS	GOBP_NEGATIVE_REGULATION_OF_CELL_CYCLE_PROCESS
GOBP_ANTIGEN_PROCESSING_AND_PRESENTATION_OF_PEPTIDE_OR_POLYSACCHARIDE_ANTIGEN_VIA_MHC_CLASS_II	GOBP_POSITIVE_REGULATION_OF_WNT_SIGNALING_PATHWAY	GOBP_SNRNA_PROCESSING	GOBP_REGULATION_OF_CYCLIN_DEPENDENT_PROTEIN_KINASE_ACTIVITY
GOBP_SEQUESTERING_OF_METAL_ION	GOBP_ENDONUCLEOLYTIC_CLEAVAGE_INVOLVED_IN_RRNA_PROCESSING	GOBP_NEGATIVE_REGULATION_OF_DNA_DEPENDENT_DNA_REPLICATION	GOBP_GLUCOSE_6_PHOSPHATE_METABOLIC_PROCESS
GOBP_MITOTIC_CYTOKINETIC_PROCESS	GOBP_GLUCOSE_6_PHOSPHATE_METABOLIC_PROCESS	GOBP_MITOCHONDRIAL_TRANSPORT	GOBP_TETRAHYDROFOLATE_METABOLIC_PROCESS
GOBP_POSITIVE_REGULATION_OF_DNA_REPLICATION	GOBP_POSITIVE_REGULATION_OF_ATPASE_ACTIVITY	GOBP_MALE_MEIOTIC_NUCLEAR_DIVISION	GOBP_SPINDLE_MIDZONE_ASSEMBLY
GOBP_PROTEIN_REFOLDING	GOBP_RHODOPSIN_MEDIATED_SIGNALING_PATHWAY	GOBP_RIBOSOMAL_SMALL_SUBUNIT_ASSEMBLY	GOBP_NEGATIVE_REGULATION_OF_INTRINSIC_APOPTOTIC_SIGNALING_PATHWAY
GOBP_MITOCHONDRIAL_RESPIRATORY_CHAIN_COMPLEX_ASSEMBLY	GOBP_NADPH_REGENERATION	GOBP_PHOSPHATIDYLINOSITOL_METABOLIC_PROCESS	GOBP_OOCYTE_MATURATION
GOBP_NUCLEOSIDE_MONOPHOSPHATE_CATABOLIC_PROCESS	GOBP_HAIR_FOLLICLE_MATURATION	GOBP_HORMONE_MEDIATED_SIGNALING_PATHWAY	GOBP_SPLICEOSOMAL_SNRNP_ASSEMBLY
GOBP_NEGATIVE_REGULATION_OF_CANONICAL_WNT_SIGNALING_PATHWAY	GOBP_NIK_NF_KAPPAB_SIGNALING	GOBP_LEPTIN_MEDIATED_SIGNALING_PATHWAY	GOBP_MITOCHONDRION_MORPHOGENESIS
GOBP_2_OXOGLUTARATE_METABOLIC_PROCESS	GOBP_EYELID_DEVELOPMENT_IN_CAMERA_TYPE_EYE	GOBP_NEGATIVE_REGULATION_OF_TORC1_SIGNALING	GOBP_CELL_CYCLE_DNA_REPLICATION
GOBP_CELLULAR_RESPONSE_TO_CADMIUM_ION	GOBP_AMINE_METABOLIC_PROCESS	GOBP_POSITIVE_REGULATION_OF_CIRCADIAN_RHYTHM	GOBP_PURINE_NUCLEOSIDE_BIOSYNTHETIC_PROCESS
GOBP_AMINE_BIOSYNTHETIC_PROCESS	GOBP_TRANSCRIPTION_INITIATION_FROM_RNA_POLYMERASE_II_PROMOTER	GOBP_LIPID_MODIFICATION	GOBP_PROTEIN_FOLDING
GOBP_TRNA_TRANSPORT	GOBP_OOGENESIS	GOBP_PHOSPHOLIPID_DEPHOSPHORYLATION	GOBP_POSITIVE_REGULATION_OF_PROTEIN_LOCALIZATION_TO_NUCLEUS
GOBP_GROOMING_BEHAVIOR	GOBP_AGING	GOBP_STEROID_HORMONE_MEDIATED_SIGNALING_PATHWAY	GOBP_DNA_UNWINDING_INVOLVED_IN_DNA_REPLICATION
GOBP_DNA_REPAIR	GOBP_C_TERMINAL_PROTEIN_AMINO_ACID_MODIFICATION	GOBP_PHOSPHATIDYLINOSITOL_DEPHOSPHORYLATION	GOBP_HEMATOPOIETIC_STEM_CELL_DIFFERENTIATION
GOBP_FORMATION_OF_EXTRACHROMOSOMAL_CIRCULAR_DNA	GOBP_REGULATION_OF_DNA_METHYLATION	GOBP_RENAL_WATER_HOMEOSTASIS	GOBP_TROPHOBLAST_GIANT_CELL_DIFFERENTIATION
GOBP_PROTEIN_NITROSYLATION	GOBP_NUCLEOBASE_CONTAINING_SMALL_MOLECULE_INTERCONVERSION	GOBP_PHOSPHATIDYLINOSITOL_BIOSYNTHETIC_PROCESS	GOBP_PURINE_NUCLEOBASE_METABOLIC_PROCESS
GOBP_REGULATION_OF_DOUBLE_STRAND_BREAK_REPAIR	GOBP_RESPONSE_TO_TESTOSTERONE	GOBP_ENDOSOME_TO_LYSOSOME_TRANSPORT	GOBP_CHROMATIN_REMODELING_AT_CENTROMERE
GOBP_REGULATION_OF_GENERATION_OF_PRECURSOR_METABOLITES_AND_ENERGY	GOBP_RRNA_CATABOLIC_PROCESS	GOBP_PROTEIN_LOCALIZATION_TO_CILIARY_MEMBRANE	GOBP_NUCLEOSIDE_SALVAGE
GOBP_NUCLEOBASE_CONTAINING_SMALL_MOLECULE_CATABOLIC_PROCESS	GOBP_PIRNA_METABOLIC_PROCESS	GOBP_INTRACELLULAR_STEROID_HORMONE_RECEPTOR_SIGNALING_PATHWAY	GOBP_GLYCOSYL_COMPOUND_BIOSYNTHETIC_PROCESS
GOBP_POSITIVE_REGULATION_OF_CELL_CYCLE_ARREST	GOBP_PROTEIN_CONTAINING_COMPLEX_DISASSEMBLY	GOBP_REGULATION_OF_AUTOPHAGOSOME_ASSEMBLY	GOBP_NUCLEOBASE_BIOSYNTHETIC_PROCESS
GOBP_CARBOHYDRATE_BIOSYNTHETIC_PROCESS	GOBP_GOLGI_LOCALIZATION	GOBP_REGULATION_OF_ESTABLISHMENT_OR_MAINTENANCE_OF_CELL_POLARITY	GOBP_ISOPRENOID_BIOSYNTHETIC_PROCESS
GOBP_INNER_MITOCHONDRIAL_MEMBRANE_ORGANIZATION	GOBP_RESPONSE_TO_ETHER	GOBP_PROTEIN_AUTO_ADP_RIBOSYLATION	GOBP_HISTONE_EXCHANGE
GOBP_SNRNA_PROCESSING	GOBP_LONG_CHAIN_FATTY_ACYL_COA_METABOLIC_PROCESS	GOBP_REGULATION_OF_SMOOTHENED_SIGNALING_PATHWAY	GOBP_ESTABLISHMENT_OF_PROTEIN_LOCALIZATION_TO_TELOMERE
GOBP_AGING	GOBP_RIBONUCLEOPROTEIN_COMPLEX_BIOGENESIS	GOBP_MELANOCYTE_DIFFERENTIATION	GOBP_NUCLEOSIDE_TRIPHOSPHATE_METABOLIC_PROCESS
GOBP_RNA_SPLICING_VIA_ENDONUCLEOLYTIC_CLEAVAGE_AND_LIGATION	GOBP_MRNA_5_SPLICE_SITE_RECOGNITION	GOBP_EMBRYONIC_BODY_MORPHOGENESIS	GOBP_MITOTIC_DNA_REPLICATION
GOBP_IMP_METABOLIC_PROCESS	GOBP_SERINE_FAMILY_AMINO_ACID_METABOLIC_PROCESS	GOBP_INTRACELLULAR_RECEPTOR_SIGNALING_PATHWAY	GOBP_MEIOTIC_CELL_CYCLE_PROCESS
GOBP_INTRINSIC_APOPTOTIC_SIGNALING_PATHWAY_IN_RESPONSE_TO_OXIDATIVE_STRESS	GOBP_REGULATION_OF_PROTEIN_MODIFICATION_BY_SMALL_PROTEIN_CONJUGATION_OR_REMOVAL	GOBP_GROWTH_HORMONE_RECEPTOR_SIGNALING_PATHWAY_VIA_JAK_STAT	GOBP_DNA_STRAND_ELONGATION_INVOLVED_IN_DNA_REPLICATION
GOBP_MITOCHONDRIAL_ELECTRON_TRANSPORT_NADH_TO_UBIQUINONE	GOBP_HEMATOPOIETIC_PROGENITOR_CELL_DIFFERENTIATION	GOBP_GLYCEROLIPID_METABOLIC_PROCESS	GOBP_CELL_DIFFERENTIATION_INVOLVED_IN_EMBRYONIC_PLACENTA_DEVELOPMENT
GOBP_RESPONSE_TO_IONIZING_RADIATION	GOBP_RNA_CAPPING	GOBP_CELLULAR_RESPONSE_TO_GROWTH_HORMONE_STIMULUS	GOBP_TELOMERASE_RNA_LOCALIZATION
GOBP_TELOMERIC_LOOP_DISASSEMBLY	GOBP_REGULATION_OF_TRANSLATIONAL_INITIATION_IN_RESPONSE_TO_STRESS	GOBP_GOLGI_TO_ENDOSOME_TRANSPORT	GOBP_REGULATION_OF_WATER_LOSS_VIA_SKIN
GOBP_NEGATIVE_REGULATION_OF_HISTONE_H3_K9_METHYLATION	GOBP_REGULATION_OF_PROTEIN_LOCALIZATION_TO_CENTROSOME	GOBP_SYNAPTIC_VESICLE_PRIMING	GOBP_REGULATION_OF_EXIT_FROM_MITOSIS
GOBP_RIBONUCLEOPROTEIN_COMPLEX_SUBUNIT_ORGANIZATION	GOBP_NEURAL_NUCLEUS_DEVELOPMENT	GOBP_NEGATIVE_REGULATION_OF_TOR_SIGNALING	GOBP_NEGATIVE_REGULATION_OF_NUCLEAR_DIVISION
GOBP_SNO_S_RNA_METABOLIC_PROCESS	GOBP_NUCLEOTIDE_EXCISION_REPAIR_DNA_INCISION	GOBP_REGULATION_OF_INTRACELLULAR_STEROID_HORMONE_RECEPTOR_SIGNALING_PATHWAY	GOBP_REGULATION_OF_MITOTIC_NUCLEAR_DIVISION
GOBP_FORMATION_OF_CYTOPLASMIC_TRANSLATION_INITIATION_COMPLEX	GOBP_MODULATION_OF_PROCESS_OF_OTHER_ORGANISM_INVOLVED_IN_SYMBIOTIC_INTERACTION	GOBP_PROTEIN_LOCALIZATION_TO_CILIUM	GOBP_AMINE_METABOLIC_PROCESS
GOBP_PHOTOTRANSDUCTION_VISIBLE_LIGHT	GOBP_FC_RECEPTOR_SIGNALING_PATHWAY	GOBP_GLYCEROPHOSPHOLIPID_METABOLIC_PROCESS	GOBP_POSITIVE_REGULATION_OF_MEIOTIC_CELL_CYCLE
GOBP_NEGATIVE_REGULATION_OF_DOUBLE_STRAND_BREAK_REPAIR_VIA_HOMOLOGOUS_RECOMBINATION	GOBP_RNA_INTERFERENCE	GOBP_LYSOSOMAL_TRANSPORT	GOBP_FOLIC_ACID_CONTAINING_COMPOUND_METABOLIC_PROCESS
GOBP_NUCLEAR_TRANSPORT	GOBP_REGULATION_OF_UBIQUITIN_PROTEIN_TRANSFERASE_ACTIVITY	GOBP_MEMBRANE_DEPOLARIZATION_DURING_CARDIAC_MUSCLE_CELL_ACTION_POTENTIAL	GOBP_REGULATION_OF_HEMATOPOIETIC_STEM_CELL_DIFFERENTIATION
GOBP_BASE_EXCISION_REPAIR	GOBP_CHROMATIN_DISASSEMBLY	GOBP_POST_GOLGI_VESICLE_MEDIATED_TRANSPORT	GOBP_REGULATION_OF_ANIMAL_ORGAN_MORPHOGENESIS
GOBP_MITOCHONDRIAL_RNA_PROCESSING	GOBP_UMP_BIOSYNTHETIC_PROCESS	GOBP_AMYLOID_BETA_METABOLIC_PROCESS	GOBP_REGULATION_OF_REPRODUCTIVE_PROCESS
GOBP_IMPORT_INTO_NUCLEUS	GOBP_GLUTAMINE_METABOLIC_PROCESS	GOBP_POSITIVE_REGULATION_OF_AUTOPHAGY	GOBP_NEGATIVE_REGULATION_OF_METAPHASE_ANAPHASE_TRANSITION_OF_CELL_CYCLE
GOBP_POSITIVE_REGULATION_OF_METAPHASE_ANAPHASE_TRANSITION_OF_CELL_CYCLE	GOBP_PURINE_NUCLEOSIDE_METABOLIC_PROCESS	GOBP_SYNAPTIC_VESICLE_RECYCLING	GOBP_GENERATION_OF_PRECURSOR_METABOLITES_AND_ENERGY
GOBP_RESPONSE_TO_VITAMIN_A	GOBP_NUCLEAR_TRANSCRIBED_MRNA_CATABOLIC_PROCESS_EXONUCLEOLYTIC	GOBP_ARF_PROTEIN_SIGNAL_TRANSDUCTION	GOBP_NEGATIVE_REGULATION_OF_MITOTIC_CELL_CYCLE
GOBP_PROTEIN_AUTOPROCESSING	GOBP_REGULATION_OF_MICROTUBULE_CYTOSKELETON_ORGANIZATION	GOBP_ANDROGEN_RECEPTOR_SIGNALING_PATHWAY	GOBP_DNA_REPLICATION_INITIATION
GOBP_MIDBODY_ABSCISSION	GOBP_BLASTOCYST_DEVELOPMENT	GOBP_SMOOTHENED_SIGNALING_PATHWAY	GOBP_REGULATION_OF_UBIQUITIN_PROTEIN_LIGASE_ACTIVITY
GOBP_PROTEIN_TRANSMEMBRANE_TRANSPORT	GOBP_POSITIVE_REGULATION_OF_PROTEIN_IMPORT	GOBP_PHOSPHATIDYLINOSITOL_3_PHOSPHATE_BIOSYNTHETIC_PROCESS	GOBP_RNA_5_END_PROCESSING
GOBP_SISTER_CHROMATID_COHESION	GOBP_OLIGOPEPTIDE_TRANSPORT	GOBP_REGULATION_OF_PROTEIN_KINASE_A_SIGNALING	GOBP_TRNA_5_END_PROCESSING
GOBP_CELLULAR_RESPONSE_TO_FATTY_ACID	GOBP_RNA_SPLICING	GOBP_REGULATION_OF_PINOCYTOSIS	GOBP_REGULATION_OF_PROTEIN_LOCALIZATION_TO_CHROMOSOME_TELOMERIC_REGION
GOBP_DNA_INTEGRITY_CHECKPOINT	GOBP_REGULATION_OF_INNATE_IMMUNE_RESPONSE	GOBP_POSITIVE_REGULATION_OF_VOLTAGE_GATED_POTASSIUM_CHANNEL_ACTIVITY	GOBP_REGULATION_OF_DNA_TEMPLATED_TRANSCRIPTION_IN_RESPONSE_TO_STRESS
GOBP_MEIOTIC_CHROMOSOME_SEPARATION	GOBP_APOPTOTIC_MITOCHONDRIAL_CHANGES	GOBP_REGULATION_OF_GLYCOPROTEIN_METABOLIC_PROCESS	GOBP_DEOXYRIBONUCLEOSIDE_TRIPHOSPHATE_METABOLIC_PROCESS
GOBP_REGULATION_OF_NUCLEASE_ACTIVITY	GOBP_NEGATIVE_REGULATION_OF_MRNA_CATABOLIC_PROCESS	GOBP_GOLGI_TO_PLASMA_MEMBRANE_TRANSPORT	GOBP_PROTEIN_LOCALIZATION_TO_NUCLEOPLASM
GOBP_RNA_CAPPING	GOBP_REGULATION_OF_MITOCHONDRIAL_OUTER_MEMBRANE_PERMEABILIZATION_INVOLVED_IN_APOPTOTIC_SIGNALING_PATHWAY	GOBP_PRESYNAPTIC_ENDOCYTOSIS	GOBP_NEGATIVE_REGULATION_OF_CELL_DIVISION
GOBP_PYRIMIDINE_RIBONUCLEOTIDE_BIOSYNTHETIC_PROCESS	GOBP_NEGATIVE_REGULATION_OF_DNA_TEMPLATED_TRANSCRIPTION_ELONGATION	GOBP_REGULATION_OF_CAMP_DEPENDENT_PROTEIN_KINASE_ACTIVITY	GOBP_PENTOSE_METABOLIC_PROCESS
GOBP_POSITIVE_REGULATION_OF_LYMPHOCYTE_APOPTOTIC_PROCESS	GOBP_RNA_SURVEILLANCE	GOBP_HISTONE_H3_K14_ACETYLATION	GOBP_PURINE_NUCLEOBASE_BIOSYNTHETIC_PROCESS
GOBP_NEGATIVE_REGULATION_OF_UBIQUITIN_PROTEIN_TRANSFERASE_ACTIVITY	GOBP_MIDBODY_ABSCISSION	GOBP_PROTEIN_LOCALIZATION_TO_GOLGI_APPARATUS	GOBP_REGULATION_OF_ESTABLISHMENT_OF_PROTEIN_LOCALIZATION_TO_CHROMOSOME
GOBP_PROTON_TRANSMEMBRANE_TRANSPORT	GOBP_NEGATIVE_REGULATION_OF_INTRINSIC_APOPTOTIC_SIGNALING_PATHWAY	GOBP_PIGMENTATION	GOBP_HISTONE_SERINE_PHOSPHORYLATION
GOBP_SNRNA_METABOLIC_PROCESS	GOBP_SOMATIC_DIVERSIFICATION_OF_IMMUNOGLOBULINS	GOBP_ACTIVATION_OF_GTPASE_ACTIVITY	GOBP_REGULATION_OF_NUCLEAR_DIVISION
GOBP_DETECTION_OF_CHEMICAL_STIMULUS	GOBP_POSITIVE_REGULATION_OF_CHROMATIN_BINDING	GOBP_REGULATION_OF_CELLULAR_RESPONSE_TO_INSULIN_STIMULUS	GOBP_NEGATIVE_REGULATION_OF_CELL_CYCLE_PHASE_TRANSITION
GOBP_SPERMATID_NUCLEUS_DIFFERENTIATION	GOBP_NUCLEAR_ENVELOPE_REASSEMBLY	GOBP_MICROTUBULE_ANCHORING_AT_CENTROSOME	GOBP_TRNA_5_LEADER_REMOVAL
GOBP_OLIGOPEPTIDE_TRANSPORT	GOBP_RNA_POLYMERASE_II_PREINITIATION_COMPLEX_ASSEMBLY	GOBP_NEGATIVE_REGULATION_OF_INTRACELLULAR_STEROID_HORMONE_RECEPTOR_SIGNALING_PATHWAY	GOBP_AROMATIC_AMINO_ACID_TRANSPORT
GOBP_NEGATIVE_REGULATION_OF_RELEASE_OF_CYTOCHROME_C_FROM_MITOCHONDRIA	GOBP_ALDEHYDE_BIOSYNTHETIC_PROCESS	GOBP_VACUOLAR_TRANSPORT	GOBP_NAD_METABOLIC_PROCESS
GOBP_REGULATION_OF_DNA_BIOSYNTHETIC_PROCESS	GOBP_REGULATION_OF_CARBOHYDRATE_CATABOLIC_PROCESS	GOBP_REGULATION_OF_SMALL_GTPASE_MEDIATED_SIGNAL_TRANSDUCTION	GOBP_REGULATION_OF_STEM_CELL_DIFFERENTIATION
GOBP_MRNA_EXPORT_FROM_NUCLEUS	GOBP_PURINE_NUCLEOSIDE_BIOSYNTHETIC_PROCESS	GOBP_ACTIVATION_OF_PROTEIN_KINASE_A_ACTIVITY	GOBP_REGULATION_OF_TRANSCRIPTION_FROM_RNA_POLYMERASE_II_PROMOTER_IN_RESPONSE_TO_HYPOXIA
GOBP_CELLULAR_PROCESS_INVOLVED_IN_REPRODUCTION_IN_MULTICELLULAR_ORGANISM	GOBP_FRUCTOSE_6_PHOSPHATE_METABOLIC_PROCESS	GOBP_REGULATION_OF_RAS_PROTEIN_SIGNAL_TRANSDUCTION	GOBP_ATP_METABOLIC_PROCESS
GOBP_SIGNAL_TRANSDUCTION_IN_RESPONSE_TO_DNA_DAMAGE	GOBP_POSITIVE_REGULATION_OF_MRNA_3_END_PROCESSING	GOBP_LYMPHOID_PROGENITOR_CELL_DIFFERENTIATION	GOBP_DOUBLE_STRAND_BREAK_REPAIR_VIA_BREAK_INDUCED_REPLICATION
GOBP_EPIDERMAL_CELL_DIFFERENTIATION	GOBP_PROTEIN_INSERTION_INTO_MITOCHONDRIAL_MEMBRANE_INVOLVED_IN_APOPTOTIC_SIGNALING_PATHWAY	GOBP_NEGATIVE_REGULATION_OF_SMALL_GTPASE_MEDIATED_SIGNAL_TRANSDUCTION	GOBP_PROTEIN_LOCALIZATION_TO_NUCLEAR_BODY
GOBP_MITOCHONDRIAL_TRANSPORT	GOBP_RETROGRADE_VESICLE_MEDIATED_TRANSPORT_GOLGI_TO_ENDOPLASMIC_RETICULUM	GOBP_REGULATION_OF_ANDROGEN_RECEPTOR_SIGNALING_PATHWAY	GOBP_MORPHOGENESIS_OF_A_POLARIZED_EPITHELIUM
GOBP_POSITIVE_REGULATION_OF_DNA_REPAIR	GOBP_SOMATIC_DIVERSIFICATION_OF_IMMUNE_RECEPTORS	GOBP_REGULATION_OF_GLUCOSE_IMPORT	GOBP_POSITIVE_REGULATION_OF_TELOMERASE_RNA_LOCALIZATION_TO_CAJAL_BODY
GOBP_STRESS_RESPONSE_TO_METAL_ION	GOBP_REGULATION_OF_ATPASE_ACTIVITY	GOBP_MEGAKARYOCYTE_DIFFERENTIATION	GOBP_CELLULAR_RESPONSE_TO_OXYGEN_LEVELS
GOBP_RNA_EXPORT_FROM_NUCLEUS	GOBP_NEGATIVE_REGULATION_OF_OXIDATIVE_STRESS_INDUCED_CELL_DEATH	GOBP_POSITIVE_REGULATION_OF_GLUCOSE_TRANSMEMBRANE_TRANSPORT	GOBP_REGULATION_OF_CELLULAR_AMINO_ACID_METABOLIC_PROCESS
GOBP_POSITIVE_REGULATION_OF_TELOMERE_MAINTENANCE_VIA_TELOMERE_LENGTHENING	GOBP_MODULATION_OF_PROCESS_OF_OTHER_ORGANISM	GOBP_MEGAKARYOCYTE_DEVELOPMENT	GOBP_REGULATION_OF_MEIOTIC_NUCLEAR_DIVISION
GOBP_POSITIVE_REGULATION_OF_WNT_SIGNALING_PATHWAY	GOBP_MRNA_CIS_SPLICING_VIA_SPLICEOSOME	GOBP_MICROTUBULE_ANCHORING	GOBP_NEGATIVE_REGULATION_OF_CELL_CYCLE_G2_M_PHASE_TRANSITION
GOBP_NEGATIVE_REGULATION_OF_DNA_REPLICATION	GOBP_DICARBOXYLIC_ACID_METABOLIC_PROCESS	GOBP_GLYCEROLIPID_BIOSYNTHETIC_PROCESS	GOBP_PROTEASOME_ASSEMBLY
GOBP_REGULATION_OF_SPINDLE_ASSEMBLY	GOBP_BLASTOCYST_GROWTH	GOBP_GLUCOSE_IMPORT	GOBP_ESTABLISHMENT_OF_TISSUE_POLARITY
GOBP_PROTEIN_IMPORT	GOBP_POSITIVE_REGULATION_OF_TRANSLATION	GOBP_NEGATIVE_REGULATION_OF_RHO_PROTEIN_SIGNAL_TRANSDUCTION	GOBP_REGULATION_OF_CELLULAR_AMINE_METABOLIC_PROCESS
GOBP_HOMOLOGOUS_RECOMBINATION	GOBP_PROTEIN_REFOLDING	GOBP_PHOSPHATIDYLINOSITOL_3_KINASE_SIGNALING	GOBP_PROTEASOMAL_UBIQUITIN_INDEPENDENT_PROTEIN_CATABOLIC_PROCESS
GOBP_PROTEIN_TRANSMEMBRANE_IMPORT_INTO_INTRACELLULAR_ORGANELLE	GOBP_MICROTUBULE_POLYMERIZATION_OR_DEPOLYMERIZATION	GOBP_REGULATION_OF_DEVELOPMENTAL_PIGMENTATION	GOBP_NADH_METABOLIC_PROCESS
GOBP_ACTIN_CROSSLINK_FORMATION	GOBP_CILIARY_BASAL_BODY_PLASMA_MEMBRANE_DOCKING	GOBP_REGULATION_OF_INSULIN_RECEPTOR_SIGNALING_PATHWAY	GOBP_REGULATION_OF_MEIOTIC_CELL_CYCLE
GOBP_MONOSACCHARIDE_METABOLIC_PROCESS	GOBP_MIRNA_METABOLIC_PROCESS	GOBP_DEFINITIVE_HEMOPOIESIS	GOBP_MONOSACCHARIDE_CATABOLIC_PROCESS
GOBP_CELL_DEATH_IN_RESPONSE_TO_HYDROGEN_PEROXIDE	GOBP_AEROBIC_RESPIRATION	GOBP_UV_DAMAGE_EXCISION_REPAIR	GOBP_POSITIVE_REGULATION_OF_ESTABLISHMENT_OF_PROTEIN_LOCALIZATION_TO_TELOMERE
GOBP_RRNA_CONTAINING_RIBONUCLEOPROTEIN_COMPLEX_EXPORT_FROM_NUCLEUS	GOBP_POSITIVE_REGULATION_OF_TELOMERE_CAPPING	GOBP_NEGATIVE_REGULATION_OF_I_KAPPAB_KINASE_NF_KAPPAB_SIGNALING	GOBP_ANAPHASE_PROMOTING_COMPLEX_DEPENDENT_CATABOLIC_PROCESS
GOBP_ESTABLISHMENT_OR_MAINTENANCE_OF_TRANSMEMBRANE_ELECTROCHEMICAL_GRADIENT	GOBP_HEMOGLOBIN_BIOSYNTHETIC_PROCESS	GOBP_VESICLE_MEDIATED_TRANSPORT_TO_THE_PLASMA_MEMBRANE	GOBP_MEIOTIC_CELL_CYCLE_PHASE_TRANSITION
GOBP_POSITIVE_REGULATION_OF_VIRAL_GENOME_REPLICATION	GOBP_DNA_LIGATION	GOBP_MACROMOLECULE_DEACYLATION	GOBP_GLUCOSE_CATABOLIC_PROCESS
GOBP_NEGATIVE_REGULATION_OF_INFLAMMATORY_RESPONSE_TO_ANTIGENIC_STIMULUS	GOBP_REGULATION_OF_OXIDATIVE_STRESS_INDUCED_INTRINSIC_APOPTOTIC_SIGNALING_PATHWAY	GOBP_REGULATION_OF_PROTEIN_DEACETYLATION	GOBP_GLYCOLYTIC_PROCESS_THROUGH_FRUCTOSE_6_PHOSPHATE
GOBP_MRNA_TRANSPORT	GOBP_TRICARBOXYLIC_ACID_METABOLIC_PROCESS	GOBP_NEGATIVE_REGULATION_OF_SMOOTHENED_SIGNALING_PATHWAY
GOBP_REGULATION_OF_INNATE_IMMUNE_RESPONSE	GOBP_MITOCHONDRIAL_RNA_PROCESSING	GOBP_CAMP_BIOSYNTHETIC_PROCESS
GOBP_CYTOSKELETON_DEPENDENT_CYTOKINESIS	GOBP_CELLULAR_RESPONSE_TO_REACTIVE_NITROGEN_SPECIES	GOBP_PROTEIN_DEGLYCOSYLATION
GOBP_CHRONIC_INFLAMMATORY_RESPONSE	GOBP_MODULATION_BY_SYMBIONT_OF_HOST_PROCESS	GOBP_NON_MOTILE_CILIUM_ASSEMBLY
GOBP_PHAGOSOME_ACIDIFICATION	GOBP_BIOLOGICAL_PROCESS_INVOLVED_IN_INTERACTION_WITH_SYMBIONT	GOBP_DEPHOSPHORYLATION
GOBP_CATECHOLAMINE_UPTAKE	GOBP_ALANINE_TRANSPORT	GOBP_PINOCYTOSIS
GOBP_EOSINOPHIL_CHEMOTAXIS	GOBP_REGULATION_OF_VIRAL_LIFE_CYCLE	GOBP_CEREBELLAR_PURKINJE_CELL_LAYER_FORMATION
GOBP_RESPONSE_TO_FOLLICLE_STIMULATING_HORMONE	GOBP_MRNA_PROCESSING	GOBP_POSITIVE_REGULATION_OF_SMOOTHENED_SIGNALING_PATHWAY
GOBP_ANATOMICAL_STRUCTURE_HOMEOSTASIS	GOBP_CELLULAR_RESPONSE_TO_LIGHT_STIMULUS	GOBP_POSITIVE_REGULATION_OF_GLYCOPROTEIN_METABOLIC_PROCESS
GOBP_T_CELL_RECEPTOR_SIGNALING_PATHWAY	GOBP_POSITIVE_REGULATION_OF_TRANSCRIPTION_INITIATION_FROM_RNA_POLYMERASE_II_PROMOTER	GOBP_RAB_PROTEIN_SIGNAL_TRANSDUCTION
GOBP_REGULATION_OF_ATP_METABOLIC_PROCESS	GOBP_DETERMINATION_OF_ADULT_LIFESPAN	GOBP_INTRACELLULAR_ESTROGEN_RECEPTOR_SIGNALING_PATHWAY
GOBP_POSITIVE_REGULATION_OF_MEIOTIC_NUCLEAR_DIVISION	GOBP_CHAPERONE_MEDIATED_PROTEIN_COMPLEX_ASSEMBLY	GOBP_LIPOPROTEIN_LOCALIZATION
GOBP_MESENCHYMAL_CELL_APOPTOTIC_PROCESS	GOBP_TRANSCRIPTION_PREINITIATION_COMPLEX_ASSEMBLY	GOBP_EPITHELIAL_CILIUM_MOVEMENT_INVOLVED_IN_DETERMINATION_OF_LEFT_RIGHT_ASYMMETRY
GOBP_PORE_COMPLEX_ASSEMBLY	GOBP_PEPTIDYL_ARGININE_MODIFICATION	GOBP_MULTICELLULAR_ORGANISM_GROWTH
GOBP_PROTEIN_PEPTIDYL_PROLYL_ISOMERIZATION	GOBP_RESPONSE_TO_VITAMIN_A	GOBP_LEFT_RIGHT_AXIS_SPECIFICATION
GOBP_POSITIVE_REGULATION_OF_BONE_RESORPTION	GOBP_RESPONSE_TO_INTERLEUKIN_1	GOBP_POSITIVE_REGULATION_OF_PROTEIN_ACETYLATION
GOBP_PROTEIN_LOCALIZATION_TO_CHROMATIN	GOBP_CELLULAR_KETONE_METABOLIC_PROCESS	GOBP_CELLULAR_RESPONSE_TO_GLUCOSE_STARVATION
GOBP_NUCLEAR_MEMBRANE_ORGANIZATION	GOBP_NUCLEOSIDE_PHOSPHATE_BIOSYNTHETIC_PROCESS	GOBP_AUTOPHAGOSOME_ORGANIZATION
GOBP_NUCLEAR_EXPORT	GOBP_SNRNA_PROCESSING	GOBP_HEMATOPOIETIC_STEM_CELL_PROLIFERATION
GOBP_REGULATION_OF_DNA_METABOLIC_PROCESS	GOBP_PIGMENT_METABOLIC_PROCESS	GOBP_DIET_INDUCED_THERMOGENESIS
GOBP_INDOLALKYLAMINE_METABOLIC_PROCESS	GOBP_AZOLE_TRANSMEMBRANE_TRANSPORT	GOBP_POSITIVE_REGULATION_OF_MACROAUTOPHAGY
GOBP_POSITIVE_REGULATION_OF_TELOMERASE_ACTIVITY	GOBP_PURINE_CONTAINING_COMPOUND_TRANSMEMBRANE_TRANSPORT	GOBP_EXOCYTIC_PROCESS
GOBP_POSITIVE_REGULATION_OF_DEFENSE_RESPONSE	GOBP_CELLULAR_RESPONSE_TO_FATTY_ACID	GOBP_ENDOSOMAL_TRANSPORT
GOBP_REGULATION_OF_MRNA_METABOLIC_PROCESS	GOBP_GALACTOSE_METABOLIC_PROCESS	GOBP_REGULATION_OF_INTRACELLULAR_ESTROGEN_RECEPTOR_SIGNALING_PATHWAY
GOBP_ALPHA_AMINO_ACID_METABOLIC_PROCESS	GOBP_REGULATION_OF_TRANSCRIPTION_INITIATION_FROM_RNA_POLYMERASE_II_PROMOTER	GOBP_REGULATION_OF_MEGAKARYOCYTE_DIFFERENTIATION
GOBP_REGULATION_OF_DEOXYRIBONUCLEASE_ACTIVITY	GOBP_RRNA_3_END_PROCESSING	GOBP_POSITIVE_REGULATION_OF_GTPASE_ACTIVITY
GOBP_TRANSCRIPTION_BY_RNA_POLYMERASE_I	GOBP_TRANSCRIPTION_COUPLED_NUCLEOTIDE_EXCISION_REPAIR	GOBP_PHOTORECEPTOR_CELL_MAINTENANCE
GOBP_APOPTOTIC_DNA_FRAGMENTATION	GOBP_REGULATION_OF_NUCLEOCYTOPLASMIC_TRANSPORT	GOBP_SYNAPTIC_VESICLE_MATURATION
GOBP_CELL_CYCLE_ARREST	GOBP_CHROMATIN_SILENCING	GOBP_NEGATIVE_REGULATION_OF_AUTOPHAGY
GOBP_REGULATION_OF_MEMBRANE_PERMEABILITY	GOBP_BINDING_OF_SPERM_TO_ZONA_PELLUCIDA	GOBP_REGULATION_OF_GLUCAN_BIOSYNTHETIC_PROCESS
GOBP_POSITIVE_REGULATION_OF_TRANSCRIPTION_BY_RNA_POLYMERASE_I	GOBP_RNA_CATABOLIC_PROCESS	GOBP_REGULATION_OF_PHOSPHATIDYLINOSITOL_3_KINASE_SIGNALING
GOBP_REGULATION_OF_TELOMERASE_ACTIVITY	GOBP_CELLULAR_METABOLIC_COMPOUND_SALVAGE	GOBP_REGULATION_OF_AUTOPHAGOSOME_MATURATION
GOBP_POSITIVE_REGULATION_OF_CELL_CYCLE_G1_S_PHASE_TRANSITION	GOBP_POSITIVE_REGULATION_OF_CELL_SIZE	GOBP_GOLGI_TO_VACUOLE_TRANSPORT
GOBP_POLY_N_ACETYLLACTOSAMINE_METABOLIC_PROCESS	GOBP_POSITIVE_REGULATION_OF_TYPE_I_INTERFERON_PRODUCTION	GOBP_NEGATIVE_REGULATION_OF_JNK_CASCADE
GOBP_MRNA_5_SPLICE_SITE_RECOGNITION	GOBP_RIBOSOME_BIOGENESIS	GOBP_POSITIVE_REGULATION_OF_MUSCLE_TISSUE_DEVELOPMENT
GOBP_POSITIVE_REGULATION_OF_MEMBRANE_PERMEABILITY	GOBP_NUCLEOSIDE_TRIPHOSPHATE_METABOLIC_PROCESS	GOBP_INOSITOL_LIPID_MEDIATED_SIGNALING
GOBP_POSITIVE_REGULATION_OF_TRANSCRIPTION_FROM_RNA_POLYMERASE_II_PROMOTER_IN_RESPONSE_TO_ENDOPLASMIC_RETICULUM_STRESS	GOBP_RESPONSE_TO_OXYGEN_LEVELS	GOBP_SELECTIVE_AUTOPHAGY
GOBP_REGULATION_OF_PRESYNAPTIC_CYTOSOLIC_CALCIUM_ION_CONCENTRATION	GOBP_NEGATIVE_REGULATION_OF_MRNA_METABOLIC_PROCESS	GOBP_CARBOHYDRATE_TRANSMEMBRANE_TRANSPORT
GOBP_POSITIVE_REGULATION_OF_TELOMERE_MAINTENANCE	GOBP_POSITIVE_REGULATION_OF_RNA_POLYMERASE_II_TRANSCRIPTION_PREINITIATION_COMPLEX_ASSEMBLY	GOBP_SMALL_GTPASE_MEDIATED_SIGNAL_TRANSDUCTION
GOBP_FEEDING_BEHAVIOR	GOBP_PYRIMIDINE_NUCLEOSIDE_MONOPHOSPHATE_METABOLIC_PROCESS	GOBP_ESTABLISHMENT_OF_PROTEIN_LOCALIZATION_TO_PLASMA_MEMBRANE
GOBP_VITAMIN_TRANSPORT	GOBP_PYRIMIDINE_DEOXYRIBONUCLEOTIDE_METABOLIC_PROCESS	GOBP_POSITIVE_REGULATION_OF_MHC_CLASS_II_BIOSYNTHETIC_PROCESS
GOBP_PEPTIDYL_GLUTAMIC_ACID_MODIFICATION	GOBP_REGULATION_OF_TRANSLATION_IN_RESPONSE_TO_STRESS	GOBP_ACTIVATION_OF_MAPKK_ACTIVITY
GOBP_REGULATION_OF_SIGNAL_TRANSDUCTION_BY_P53_CLASS_MEDIATOR	GOBP_REGULATION_OF_RNA_POLYMERASE_II_TRANSCRIPTION_PREINITIATION_COMPLEX_ASSEMBLY	GOBP_NEUROTRANSMITTER_CATABOLIC_PROCESS
GOBP_REGULATION_OF_POSTSYNAPTIC_DENSITY_ORGANIZATION	GOBP_REGULATION_OF_ANIMAL_ORGAN_MORPHOGENESIS	GOBP_PROTEIN_LOCALIZATION_TO_CELL_SURFACE
GOBP_MITOCHONDRIAL_OUTER_MEMBRANE_PERMEABILIZATION	GOBP_SNRNA_METABOLIC_PROCESS	GOBP_CELLULAR_RESPONSE_TO_PEPTIDE_HORMONE_STIMULUS
GOBP_NEUTRAL_AMINO_ACID_TRANSPORT	GOBP_RIBONUCLEOSIDE_CATABOLIC_PROCESS	GOBP_GOLGI_TO_PLASMA_MEMBRANE_PROTEIN_TRANSPORT
GOBP_MITOTIC_G2_M_TRANSITION_CHECKPOINT	GOBP_MATURATION_OF_LSU_RRNA	GOBP_RETINAL_ROD_CELL_DIFFERENTIATION
GOBP_CIRCADIAN_SLEEP_WAKE_CYCLE	GOBP_NLS_BEARING_PROTEIN_IMPORT_INTO_NUCLEUS	GOBP_AXO_DENDRITIC_PROTEIN_TRANSPORT
GOBP_CHAPERONE_MEDIATED_PROTEIN_TRANSPORT	GOBP_POSITIVE_REGULATION_OF_VIRAL_TRANSCRIPTION	GOBP_SPECIFICATION_OF_SYMMETRY
GOBP_MUSCLE_FILAMENT_SLIDING	GOBP_TUMOR_NECROSIS_FACTOR_MEDIATED_SIGNALING_PATHWAY	GOBP_CELLULAR_RESPONSE_TO_STEROID_HORMONE_STIMULUS
GOBP_POSITIVE_REGULATION_OF_DEFENSE_RESPONSE_TO_BACTERIUM	GOBP_RIBONUCLEOPROTEIN_COMPLEX_SUBUNIT_ORGANIZATION	GOBP_RADIAL_GLIAL_CELL_DIFFERENTIATION
GOBP_TRNA_PROCESSING	GOBP_RESPONSE_TO_UV	GOBP_GENITALIA_MORPHOGENESIS
GOBP_DNA_MODIFICATION	GOBP_RNA_SPLICING_VIA_ENDONUCLEOLYTIC_CLEAVAGE_AND_LIGATION	GOBP_REGULATION_OF_ENDOCYTOSIS
GOBP_TERPENOID_BIOSYNTHETIC_PROCESS	GOBP_POSITIVE_REGULATION_OF_MITOCHONDRION_ORGANIZATION	GOBP_MEMBRANE_DEPOLARIZATION_DURING_ACTION_POTENTIAL
GOBP_SENSORY_PERCEPTION_OF_CHEMICAL_STIMULUS	GOBP_POSITIVE_REGULATION_OF_TRANSLATIONAL_INITIATION	GOBP_POSITIVE_REGULATION_OF_CILIUM_ASSEMBLY
GOBP_GLUTAMINE_FAMILY_AMINO_ACID_METABOLIC_PROCESS	GOBP_T_CELL_RECEPTOR_SIGNALING_PATHWAY	GOBP_POSITIVE_REGULATION_OF_GLUCOSE_IMPORT
GOBP_PROTEIN_N_LINKED_GLYCOSYLATION	GOBP_DEOXYRIBONUCLEOSIDE_MONOPHOSPHATE_METABOLIC_PROCESS	GOBP_NEGATIVE_REGULATION_OF_PRODUCTION_OF_MIRNAS_INVOLVED_IN_GENE_SILENCING_BY_MIRNA
GOBP_REGULATION_OF_MITOCHONDRIAL_MEMBRANE_POTENTIAL	GOBP_SPLICEOSOMAL_COMPLEX_ASSEMBLY	GOBP_RECEPTOR_RECYCLING
GOBP_TELOMERE_MAINTENANCE_VIA_TELOMERE_LENGTHENING	GOBP_2_OXOGLUTARATE_METABOLIC_PROCESS	GOBP_REGULATION_OF_PROTEIN_GLYCOSYLATION
GOBP_CRISTAE_FORMATION	GOBP_NUCLEAR_MEMBRANE_ORGANIZATION	GOBP_POSITIVE_REGULATION_OF_DNA_DAMAGE_RESPONSE_SIGNAL_TRANSDUCTION_BY_P53_CLASS_MEDIATOR
GOBP_POSITIVE_REGULATION_OF_TRANSLATION	GOBP_NUCLEOTIDE_TRANSMEMBRANE_TRANSPORT	GOBP_RETROGRADE_TRANSPORT_ENDOSOME_TO_GOLGI
GOBP_DETECTION_OF_STIMULUS_INVOLVED_IN_SENSORY_PERCEPTION	GOBP_RESPONSE_TO_DEXAMETHASONE	GOBP_REGULATION_OF_SYNAPTIC_VESICLE_RECYCLING
GOBP_PURINE_NUCLEOTIDE_TRANSPORT	GOBP_NEGATIVE_REGULATION_OF_REPRODUCTIVE_PROCESS	GOBP_PIGMENT_CELL_DIFFERENTIATION
GOBP_REGULATION_OF_OXIDATIVE_STRESS_INDUCED_CELL_DEATH	GOBP_ESTABLISHMENT_OF_ORGANELLE_LOCALIZATION	GOBP_NEGATIVE_REGULATION_OF_IMMUNOGLOBULIN_PRODUCTION
GOBP_POSITIVE_REGULATION_OF_OXIDOREDUCTASE_ACTIVITY	GOBP_POSITIVE_REGULATION_OF_UBIQUITIN_PROTEIN_TRANSFERASE_ACTIVITY	GOBP_MICROTUBULE_ANCHORING_AT_MICROTUBULE_ORGANIZING_CENTER
GOBP_STABILIZATION_OF_MEMBRANE_POTENTIAL	GOBP_NEGATIVE_REGULATION_OF_CELLULAR_SENESCENCE	GOBP_MAGNESIUM_ION_HOMEOSTASIS
GOBP_NEGATIVE_REGULATION_OF_RESPONSE_TO_DNA_DAMAGE_STIMULUS	GOBP_DNA_METHYLATION_DEPENDENT_HETEROCHROMATIN_ASSEMBLY	GOBP_ADIPOSE_TISSUE_DEVELOPMENT
GOBP_CHAPERONE_MEDIATED_PROTEIN_FOLDING	GOBP_NEGATIVE_REGULATION_OF_CHROMATIN_ORGANIZATION	GOBP_NEGATIVE_REGULATION_OF_AMYLOID_PRECURSOR_PROTEIN_CATABOLIC_PROCESS
GOBP_MITOCHONDRIAL_CALCIUM_ION_TRANSMEMBRANE_TRANSPORT	GOBP_POSITIVE_REGULATION_OF_CELL_DIVISION	GOBP_MEMBRANE_PROTEIN_INTRACELLULAR_DOMAIN_PROTEOLYSIS
GOBP_IRON_ION_TRANSPORT	GOBP_NADP_METABOLIC_PROCESS	GOBP_CELLULAR_RESPONSE_TO_LEPTIN_STIMULUS
GOBP_RESPONSE_TO_DEXAMETHASONE	GOBP_RESPONSE_TO_FOLLICLE_STIMULATING_HORMONE	GOBP_AUTOPHAGOSOME_MATURATION
GOBP_PTERIDINE_CONTAINING_COMPOUND_BIOSYNTHETIC_PROCESS	GOBP_PYRIMIDINE_NUCLEOTIDE_METABOLIC_PROCESS	GOBP_REGULATION_OF_GLUCOSE_TRANSMEMBRANE_TRANSPORT
GOBP_ERROR_PRONE_TRANSLESION_SYNTHESIS	GOBP_TAIL_ANCHORED_MEMBRANE_PROTEIN_INSERTION_INTO_ER_MEMBRANE	GOBP_PROTEIN_TRANSPORT_ALONG_MICROTUBULE
GOBP_NEUROEPITHELIAL_CELL_DIFFERENTIATION	GOBP_REGULATION_OF_WATER_LOSS_VIA_SKIN	GOBP_ORGANELLE_MEMBRANE_FUSION
GOBP_DNA_DEPENDENT_DNA_REPLICATION_MAINTENANCE_OF_FIDELITY	GOBP_REGULATION_OF_DNA_TEMPLATED_TRANSCRIPTION_ELONGATION	GOBP_INSULIN_LIKE_GROWTH_FACTOR_RECEPTOR_SIGNALING_PATHWAY
GOBP_NEGATIVE_REGULATION_OF_APOPTOTIC_SIGNALING_PATHWAY	GOBP_RIBOSOMAL_SMALL_SUBUNIT_BIOGENESIS	GOBP_VENTRICULAR_CARDIAC_MUSCLE_CELL_MEMBRANE_REPOLARIZATION
GOBP_CHYLOMICRON_ASSEMBLY	GOBP_TRANSLATIONAL_TERMINATION	GOBP_CYTOSOLIC_TRANSPORT
GOBP_RESPONSE_TO_NITRIC_OXIDE	GOBP_ACTIN_CROSSLINK_FORMATION	GOBP_PHOSPHOLIPID_METABOLIC_PROCESS
GOBP_RNA_DEPENDENT_DNA_BIOSYNTHETIC_PROCESS	GOBP_PROTEIN_DNA_COMPLEX_DISASSEMBLY	GOBP_SPERM_AXONEME_ASSEMBLY
GOBP_NCRNA_EXPORT_FROM_NUCLEUS	GOBP_SNO_S_RNA_3_END_PROCESSING	GOBP_CELLULAR_RESPONSE_TO_INSULIN_STIMULUS
GOBP_ESTABLISHMENT_OF_RNA_LOCALIZATION	GOBP_RESPONSE_TO_OXYGEN_RADICAL	GOBP_REGULATION_OF_POLYSACCHARIDE_BIOSYNTHETIC_PROCESS
GOBP_POSITIVE_REGULATION_OF_MITOCHONDRION_ORGANIZATION	GOBP_EMBRYONIC_PLACENTA_DEVELOPMENT	GOBP_INTRACILIARY_TRANSPORT
GOBP_PEPTIDYL_ASPARAGINE_MODIFICATION	GOBP_PROTEIN_INSERTION_INTO_ER_MEMBRANE	GOBP_INSULIN_RECEPTOR_SIGNALING_PATHWAY
GOBP_CELLULAR_RESPONSE_TO_ZINC_ION	GOBP_STEROL_BIOSYNTHETIC_PROCESS	GOBP_NEGATIVE_REGULATION_OF_ACTIN_FILAMENT_BUNDLE_ASSEMBLY
GOBP_ALANINE_TRANSPORT	GOBP_PROTEASOMAL_PROTEIN_CATABOLIC_PROCESS	GOBP_LIPID_PHOSPHORYLATION
GOBP_LOW_DENSITY_LIPOPROTEIN_PARTICLE_CLEARANCE	GOBP_DNA_DEAMINATION	GOBP_REGULATION_OF_CARBOHYDRATE_BIOSYNTHETIC_PROCESS
GOBP_REGULATION_OF_VIRAL_GENOME_REPLICATION	GOBP_CHYLOMICRON_ASSEMBLY	GOBP_NEGATIVE_REGULATION_OF_VIRAL_TRANSCRIPTION
GOBP_UNSATURATED_FATTY_ACID_BIOSYNTHETIC_PROCESS	GOBP_DNA_TEMPLATED_TRANSCRIPTION_ELONGATION	GOBP_PROTEIN_LOCALIZATION_TO_CELL_PERIPHERY
GOBP_POSITIVE_REGULATION_OF_MITOCHONDRIAL_MEMBRANE_POTENTIAL	GOBP_NUCLEOTIDE_BINDING_OLIGOMERIZATION_DOMAIN_CONTAINING_2_SIGNALING_PATHWAY	GOBP_POSITIVE_REGULATION_OF_GLYCOGEN_METABOLIC_PROCESS
GOBP_AROMATIC_AMINO_ACID_FAMILY_CATABOLIC_PROCESS	GOBP_TRNA_THREONYLCARBAMOYLADENOSINE_METABOLIC_PROCESS	GOBP_RAS_PROTEIN_SIGNAL_TRANSDUCTION
GOBP_REGULATION_OF_MITOCHONDRIAL_MEMBRANE_PERMEABILITY	GOBP_TRANSCRIPTION_BY_RNA_POLYMERASE_III	GOBP_INTRACILIARY_RETROGRADE_TRANSPORT
GOBP_FC_RECEPTOR_SIGNALING_PATHWAY	GOBP_REGULATION_OF_PROTEIN_IMPORT	GOBP_REGULATION_OF_GTPASE_ACTIVITY
GOBP_CELLULAR_ALDEHYDE_METABOLIC_PROCESS	GOBP_NCRNA_METABOLIC_PROCESS	GOBP_CILIUM_ORGANIZATION
GOBP_RIBOSOMAL_SMALL_SUBUNIT_ASSEMBLY	GOBP_PYRIMIDINE_CONTAINING_COMPOUND_TRANSMEMBRANE_TRANSPORT	GOBP_CARDIAC_MUSCLE_CELL_MEMBRANE_REPOLARIZATION
GOBP_POSITIVE_REGULATION_OF_RELEASE_OF_CYTOCHROME_C_FROM_MITOCHONDRIA	GOBP_REGULATION_OF_MICROTUBULE_BASED_PROCESS	GOBP_LONG_TERM_SYNAPTIC_DEPRESSION
GOBP_IMMATURE_T_CELL_PROLIFERATION	GOBP_SPLICEOSOMAL_TRI_SNRNP_COMPLEX_ASSEMBLY	GOBP_ALDITOL_PHOSPHATE_METABOLIC_PROCESS
GOBP_SPINDLE_LOCALIZATION	GOBP_MITOCHONDRIAL_OUTER_MEMBRANE_PERMEABILIZATION	GOBP_REGULATION_OF_ANION_TRANSMEMBRANE_TRANSPORT
GOBP_TRNA_METABOLIC_PROCESS	GOBP_REGULATION_OF_CENTRIOLE_REPLICATION	GOBP_REGULATION_OF_SYNAPTIC_VESICLE_ENDOCYTOSIS
GOBP_POSITIVE_REGULATION_OF_NITRIC_OXIDE_SYNTHASE_ACTIVITY	GOBP_CHROMATIN_MEDIATED_MAINTENANCE_OF_TRANSCRIPTION	GOBP_MICROTUBULE_BASED_TRANSPORT
GOBP_NEGATIVE_REGULATION_BY_HOST_OF_VIRAL_TRANSCRIPTION	GOBP_PROTEIN_IMPORT_INTO_MITOCHONDRIAL_MATRIX	GOBP_POST_EMBRYONIC_DEVELOPMENT
GOBP_NEGATIVE_REGULATION_OF_WNT_SIGNALING_PATHWAY	GOBP_N_TERMINAL_PROTEIN_AMINO_ACID_ACETYLATION	GOBP_NEURON_PROJECTION_EXTENSION_INVOLVED_IN_NEURON_PROJECTION_GUIDANCE
GOBP_NEGATIVE_REGULATION_OF_DNA_BINDING	GOBP_MEMBRANE_DEPOLARIZATION_DURING_CARDIAC_MUSCLE_CELL_ACTION_POTENTIAL	GOBP_NEGATIVE_REGULATION_OF_CYTOSKELETON_ORGANIZATION
GOBP_POSITIVE_REGULATION_OF_RNA_POLYMERASE_II_TRANSCRIPTION_PREINITIATION_COMPLEX_ASSEMBLY	GOBP_RENAL_WATER_HOMEOSTASIS	GOBP_REGULATION_OF_MEMBRANE_REPOLARIZATION
GOBP_REPLICATION_FORK_PROCESSING	GOBP_POSITIVE_REGULATION_OF_VOLTAGE_GATED_POTASSIUM_CHANNEL_ACTIVITY	GOBP_HISTONE_DEACETYLATION
GOBP_REGULATION_OF_VIRAL_LIFE_CYCLE	GOBP_REGULATION_OF_PINOCYTOSIS	GOBP_REGULATION_OF_PROTEIN_LOCALIZATION_TO_CELL_SURFACE
GOBP_POSITIVE_REGULATION_OF_PEPTIDYL_THREONINE_PHOSPHORYLATION	GOBP_MELANOCYTE_DIFFERENTIATION	GOBP_POSITIVE_REGULATION_OF_ANION_TRANSMEMBRANE_TRANSPORT
GOBP_ESTABLISHMENT_OF_MITOTIC_SPINDLE_ORIENTATION	GOBP_EPITHELIAL_CILIUM_MOVEMENT_INVOLVED_IN_DETERMINATION_OF_LEFT_RIGHT_ASYMMETRY	GOBP_PROTEIN_DEMANNOSYLATION
GOBP_DNA_TEMPLATED_TRANSCRIPTION_TERMINATION	GOBP_SPECIFICATION_OF_SYMMETRY	GOBP_NEURON_MATURATION
GOBP_POSITIVE_REGULATION_OF_CHROMOSOME_SEPARATION	GOBP_MEMBRANE_REPOLARIZATION	GOBP_ENDOCYTIC_RECYCLING
GOBP_REGULATION_OF_SMOOTHENED_SIGNALING_PATHWAY	GOBP_REGULATION_OF_MEMBRANE_REPOLARIZATION	GOBP_POSITIVE_REGULATION_OF_PHOSPHATIDYLINOSITOL_3_KINASE_SIGNALING
GOBP_HORMONE_MEDIATED_SIGNALING_PATHWAY	GOBP_CARDIAC_MUSCLE_CELL_MEMBRANE_REPOLARIZATION	GOBP_REGULATION_OF_NUCLEAR_TRANSCRIBED_MRNA_POLY_A_TAIL_SHORTENING
GOBP_EMBRYONIC_BODY_MORPHOGENESIS	GOBP_RETINA_MORPHOGENESIS_IN_CAMERA_TYPE_EYE	GOBP_REGULATION_OF_CARDIAC_MUSCLE_CELL_MEMBRANE_REPOLARIZATION
GOBP_SMOOTHENED_SIGNALING_PATHWAY	GOBP_CATECHOLAMINE_SECRETION	GOBP_NEGATIVE_REGULATION_OF_PROTEIN_CONTAINING_COMPLEX_DISASSEMBLY
GOBP_RENAL_WATER_HOMEOSTASIS	GOBP_REGULATION_OF_HEART_RATE_BY_CARDIAC_CONDUCTION	GOBP_VACUOLE_ORGANIZATION
GOBP_MELANOCYTE_DIFFERENTIATION	GOBP_REGULATION_OF_PROTEIN_KINASE_C_SIGNALING	GOBP_REGULATION_OF_TORC1_SIGNALING
GOBP_MEMBRANE_DEPOLARIZATION_DURING_CARDIAC_MUSCLE_CELL_ACTION_POTENTIAL	GOBP_REGULATION_OF_PROTEIN_DEACETYLATION	GOBP_NUCLEAR_TRANSCRIBED_MRNA_POLY_A_TAIL_SHORTENING
GOBP_POSITIVE_REGULATION_OF_SMOOTHENED_SIGNALING_PATHWAY	GOBP_ELASTIC_FIBER_ASSEMBLY	GOBP_POSITIVE_REGULATION_OF_PROTEIN_LOCALIZATION_TO_CELL_PERIPHERY
GOBP_STEROID_HORMONE_MEDIATED_SIGNALING_PATHWAY	GOBP_NEGATIVE_REGULATION_OF_EPITHELIAL_TO_MESENCHYMAL_TRANSITION	GOBP_VESICLE_MEDIATED_TRANSPORT_IN_SYNAPSE
GOBP_PROTEIN_LOCALIZATION_TO_CILIUM	GOBP_DOPAMINE_SECRETION	GOBP_POSITIVE_REGULATION_OF_TRANSCRIPTION_BY_RNA_POLYMERASE_III
GOBP_LEPTIN_MEDIATED_SIGNALING_PATHWAY	GOBP_DISTAL_TUBULE_DEVELOPMENT	GOBP_AMINO_ACID_BETAINE_METABOLIC_PROCESS
GOBP_INTRACELLULAR_STEROID_HORMONE_RECEPTOR_SIGNALING_PATHWAY	GOBP_NEGATIVE_REGULATION_OF_HEART_RATE	GOBP_HISTONE_H3_K4_TRIMETHYLATION
GOBP_ENDOSOME_TO_LYSOSOME_TRANSPORT	GOBP_MEMBRANE_DEPOLARIZATION_DURING_ACTION_POTENTIAL	GOBP_GOLGI_TO_LYSOSOME_TRANSPORT
GOBP_REGULATION_OF_PINOCYTOSIS	GOBP_PATTERN_SPECIFICATION_PROCESS	GOBP_AMYLOID_PRECURSOR_PROTEIN_CATABOLIC_PROCESS
GOBP_PROTEIN_LOCALIZATION_TO_CILIARY_MEMBRANE	GOBP_CAMERA_TYPE_EYE_PHOTORECEPTOR_CELL_DIFFERENTIATION	GOBP_S_ADENOSYLMETHIONINE_METABOLIC_PROCESS
GOBP_NEGATIVE_REGULATION_OF_TORC1_SIGNALING	GOBP_NEGATIVE_REGULATION_OF_TORC1_SIGNALING	GOBP_PHOSPHATIDYLINOSITOL_PHOSPHORYLATION
GOBP_REGULATION_OF_AUTOPHAGOSOME_ASSEMBLY	GOBP_REGULATION_OF_FIBROBLAST_GROWTH_FACTOR_RECEPTOR_SIGNALING_PATHWAY	GOBP_PROTEIN_KINASE_A_SIGNALING
GOBP_POSITIVE_REGULATION_OF_VOLTAGE_GATED_POTASSIUM_CHANNEL_ACTIVITY	GOBP_NEUROTRANSMITTER_CATABOLIC_PROCESS	GOBP_NEGATIVE_REGULATION_OF_CELLULAR_RESPONSE_TO_INSULIN_STIMULUS
GOBP_SPECIFICATION_OF_SYMMETRY	GOBP_REGULATION_OF_SMOOTHENED_SIGNALING_PATHWAY	GOBP_TORC1_SIGNALING
GOBP_PHOSPHATIDYLINOSITOL_METABOLIC_PROCESS	GOBP_RETINAL_ROD_CELL_DIFFERENTIATION	GOBP_NEURAL_TUBE_PATTERNING
GOBP_REGULATION_OF_INTRACELLULAR_STEROID_HORMONE_RECEPTOR_SIGNALING_PATHWAY	GOBP_PHOTORECEPTOR_CELL_MAINTENANCE	GOBP_EXTRACELLULAR_TRANSPORT
GOBP_SYNAPTIC_VESICLE_PRIMING	GOBP_RENAL_SYSTEM_PROCESS	GOBP_REGULATION_OF_CILIUM_ASSEMBLY
GOBP_POSITIVE_REGULATION_OF_CIRCADIAN_RHYTHM	GOBP_VENTRICULAR_CARDIAC_MUSCLE_CELL_MEMBRANE_REPOLARIZATION	GOBP_NEGATIVE_REGULATION_OF_OSTEOBLAST_PROLIFERATION
GOBP_LIPID_MODIFICATION	GOBP_INSULIN_SECRETION	GOBP_POSITIVE_REGULATION_OF_SKELETAL_MUSCLE_TISSUE_DEVELOPMENT
GOBP_DEFINITIVE_HEMOPOIESIS	GOBP_NEGATIVE_REGULATION_OF_CELLULAR_RESPONSE_TO_GROWTH_FACTOR_STIMULUS	GOBP_FAT_CELL_DIFFERENTIATION
GOBP_GOLGI_TO_ENDOSOME_TRANSPORT	GOBP_REGULATION_OF_BMP_SIGNALING_PATHWAY	GOBP_CELLULAR_PIGMENTATION
GOBP_PIGMENTATION	GOBP_INSULIN_LIKE_GROWTH_FACTOR_RECEPTOR_SIGNALING_PATHWAY	GOBP_INNER_DYNEIN_ARM_ASSEMBLY
GOBP_POST_GOLGI_VESICLE_MEDIATED_TRANSPORT	GOBP_REGULATION_OF_PROTEIN_LOCALIZATION_TO_CELL_SURFACE	GOBP_PROTEIN_MONO_ADP_RIBOSYLATION
GOBP_EPITHELIAL_CILIUM_MOVEMENT_INVOLVED_IN_DETERMINATION_OF_LEFT_RIGHT_ASYMMETRY	GOBP_REGULATION_OF_CARDIAC_MUSCLE_CELL_MEMBRANE_REPOLARIZATION	GOBP_MEMBRANE_REPOLARIZATION
GOBP_RADIAL_GLIAL_CELL_DIFFERENTIATION	GOBP_SPERM_AXONEME_ASSEMBLY	GOBP_PROTEIN_DESTABILIZATION
GOBP_INSULIN_LIKE_GROWTH_FACTOR_RECEPTOR_SIGNALING_PATHWAY	GOBP_POSITIVE_REGULATION_OF_GLYCOGEN_METABOLIC_PROCESS	GOBP_RETINAL_CONE_CELL_DIFFERENTIATION
GOBP_LYMPHOID_PROGENITOR_CELL_DIFFERENTIATION	GOBP_NEPHRIC_DUCT_DEVELOPMENT	GOBP_CARNITINE_SHUTTLE
GOBP_CELLULAR_RESPONSE_TO_GROWTH_HORMONE_STIMULUS	GOBP_PINOCYTOSIS	GOBP_PRIMARY_AMINO_COMPOUND_METABOLIC_PROCESS
GOBP_NEGATIVE_REGULATION_OF_CELLULAR_RESPONSE_TO_GROWTH_FACTOR_STIMULUS	GOBP_EXTRACELLULAR_TRANSPORT	GOBP_POSITIVE_REGULATION_OF_MULTICELLULAR_ORGANISM_GROWTH
GOBP_NEGATIVE_REGULATION_OF_RHO_PROTEIN_SIGNAL_TRANSDUCTION	GOBP_LIPID_MODIFICATION	GOBP_REGULATION_OF_TOR_SIGNALING
GOBP_POSITIVE_REGULATION_OF_GLYCOGEN_METABOLIC_PROCESS	GOBP_SMOOTHENED_SIGNALING_PATHWAY	GOBP_HISTONE_H4_K5_ACETYLATION
GOBP_ACTIVATION_OF_PROTEIN_KINASE_A_ACTIVITY	GOBP_SEGMENT_SPECIFICATION	GOBP_PEPTIDYL_TYROSINE_AUTOPHOSPHORYLATION
GOBP_PHOSPHATIDYLINOSITOL_BIOSYNTHETIC_PROCESS	GOBP_LONG_TERM_SYNAPTIC_DEPRESSION	GOBP_INTERLEUKIN_7_MEDIATED_SIGNALING_PATHWAY
GOBP_NEGATIVE_REGULATION_OF_SMOOTHENED_SIGNALING_PATHWAY	GOBP_SENSORY_PERCEPTION_OF_LIGHT_STIMULUS	GOBP_POSITIVE_REGULATION_OF_CHROMATIN_ORGANIZATION
GOBP_PHOSPHOLIPID_DEPHOSPHORYLATION	GOBP_POSITIVE_REGULATION_OF_SMOOTHENED_SIGNALING_PATHWAY	GOBP_RESPONSE_TO_LEPTIN
GOBP_REGULATION_OF_PROTEIN_KINASE_A_SIGNALING	GOBP_CAMP_MEDIATED_SIGNALING	GOBP_AMMONIUM_ION_METABOLIC_PROCESS
GOBP_ANDROGEN_RECEPTOR_SIGNALING_PATHWAY	GOBP_PROTEIN_LOCALIZATION_TO_CILIUM	GOBP_PROSTATE_GLAND_GROWTH
GOBP_REGULATION_OF_PROTEIN_DEACETYLATION	GOBP_PROTEIN_LOCALIZATION_TO_CELL_SURFACE	GOBP_SMOOTHENED_SIGNALING_PATHWAY_INVOLVED_IN_DORSAL_VENTRAL_NEURAL_TUBE_PATTERNING
GOBP_NEURON_PROJECTION_EXTENSION_INVOLVED_IN_NEURON_PROJECTION_GUIDANCE	GOBP_RESPIRATORY_SYSTEM_PROCESS	GOBP_BODY_MORPHOGENESIS
GOBP_PROTEIN_LOCALIZATION_TO_CELL_SURFACE	GOBP_SECONDARY_HEART_FIELD_SPECIFICATION	GOBP_REGULATION_OF_VACUOLE_ORGANIZATION
GOBP_GROWTH_HORMONE_RECEPTOR_SIGNALING_PATHWAY_VIA_JAK_STAT	GOBP_REGULATION_OF_GLYCOPROTEIN_METABOLIC_PROCESS	GOBP_REGULATION_OF_RHO_PROTEIN_SIGNAL_TRANSDUCTION
GOBP_FAT_CELL_DIFFERENTIATION	GOBP_PROTEIN_KINASE_C_SIGNALING	GOBP_HISTONE_H3_K9_DEMETHYLATION
GOBP_MICROTUBULE_ANCHORING_AT_CENTROSOME	GOBP_PEPTIDE_HORMONE_SECRETION	GOBP_POSITIVE_REGULATION_OF_CELLULAR_RESPONSE_TO_INSULIN_STIMULUS
GOBP_PHOSPHATIDYLINOSITOL_DEPHOSPHORYLATION	GOBP_CELL_CELL_SIGNALING_INVOLVED_IN_CARDIAC_CONDUCTION	GOBP_SYNAPTIC_VESICLE_ENDOSOMAL_PROCESSING
GOBP_BODY_MORPHOGENESIS	GOBP_REGULATION_OF_CAMP_MEDIATED_SIGNALING	GOBP_NEGATIVE_REGULATION_OF_INTRACELLULAR_SIGNAL_TRANSDUCTION
GOBP_GLUCOSE_IMPORT	GOBP_URETER_DEVELOPMENT	GOBP_POSITIVE_REGULATION_OF_EXTRACELLULAR_MATRIX_ASSEMBLY
GOBP_NEGATIVE_REGULATION_OF_TOR_SIGNALING	GOBP_NEUTROPHIL_MEDIATED_CYTOTOXICITY	GOBP_NEGATIVE_REGULATION_OF_PROTEIN_KINASE_B_SIGNALING
GOBP_GOLGI_TO_PLASMA_MEMBRANE_TRANSPORT	GOBP_DEFINITIVE_HEMOPOIESIS	GOBP_GOLGI_ORGANIZATION
GOBP_GENITALIA_MORPHOGENESIS	GOBP_CARDIAC_MUSCLE_CELL_ACTION_POTENTIAL_INVOLVED_IN_CONTRACTION	GOBP_REGULATION_OF_PHOSPHATASE_ACTIVITY
GOBP_INTRACELLULAR_ESTROGEN_RECEPTOR_SIGNALING_PATHWAY	GOBP_REGIONALIZATION	GOBP_CELLULAR_RESPONSE_TO_STARVATION
GOBP_POSITIVE_REGULATION_OF_MUSCLE_TISSUE_DEVELOPMENT	GOBP_SYNAPSE_MATURATION	GOBP_RESPONSE_TO_INSULIN
GOBP_AMYLOID_BETA_METABOLIC_PROCESS	GOBP_POSITIVE_REGULATION_OF_PEPTIDE_SECRETION	GOBP_NEGATIVE_REGULATION_OF_SMOOTH_MUSCLE_CELL_DIFFERENTIATION
GOBP_SYNAPTIC_VESICLE_RECYCLING	GOBP_NEGATIVE_REGULATION_OF_AMYLOID_PRECURSOR_PROTEIN_CATABOLIC_PROCESS	GOBP_PEROXISOMAL_MEMBRANE_TRANSPORT
GOBP_REGULATION_OF_ESTABLISHMENT_OR_MAINTENANCE_OF_CELL_POLARITY	GOBP_REGULATION_OF_PROTEIN_KINASE_A_SIGNALING	GOBP_DISTAL_TUBULE_DEVELOPMENT
GOBP_MEMBRANE_DEPOLARIZATION_DURING_ACTION_POTENTIAL	GOBP_NEGATIVE_REGULATION_OF_EPITHELIAL_CELL_MIGRATION	GOBP_DORSAL_VENTRAL_NEURAL_TUBE_PATTERNING
GOBP_NEGATIVE_REGULATION_OF_INTRACELLULAR_STEROID_HORMONE_RECEPTOR_SIGNALING_PATHWAY	GOBP_LOOP_OF_HENLE_DEVELOPMENT	GOBP_LEFT_RIGHT_PATTERN_FORMATION
GOBP_INTRACELLULAR_RECEPTOR_SIGNALING_PATHWAY	GOBP_SNARE_COMPLEX_ASSEMBLY	GOBP_NEGATIVE_REGULATION_OF_ANDROGEN_RECEPTOR_SIGNALING_PATHWAY
GOBP_DISTAL_TUBULE_DEVELOPMENT	GOBP_DIET_INDUCED_THERMOGENESIS	GOBP_CELLULAR_RESPONSE_TO_PEPTIDE
GOBP_DIET_INDUCED_THERMOGENESIS	GOBP_RETINAL_CONE_CELL_DIFFERENTIATION	GOBP_POSITIVE_REGULATION_OF_GLIAL_CELL_MIGRATION
GOBP_REGULATION_OF_GLYCOPROTEIN_METABOLIC_PROCESS	GOBP_OSTEOBLAST_DEVELOPMENT	GOBP_LIPID_TRANSLOCATION
GOBP_DORSAL_VENTRAL_NEURAL_TUBE_PATTERNING	GOBP_NEGATIVE_REGULATION_OF_AUTOPHAGOSOME_ASSEMBLY	GOBP_REGULATION_OF_AUTOPHAGY
GOBP_REGULATION_OF_INTRACELLULAR_ESTROGEN_RECEPTOR_SIGNALING_PATHWAY	GOBP_SYNAPTIC_VESICLE_PRIMING	GOBP_PHOSPHOLIPID_BIOSYNTHETIC_PROCESS
GOBP_PHOSPHATIDYLINOSITOL_3_KINASE_SIGNALING	GOBP_NEGATIVE_REGULATION_OF_FATTY_ACID_TRANSPORT	GOBP_ESTABLISHMENT_OF_PIGMENT_GRANULE_LOCALIZATION
GOBP_NEURAL_TUBE_PATTERNING	GOBP_LEFT_RIGHT_PATTERN_FORMATION	GOBP_AXONAL_TRANSPORT_OF_MITOCHONDRION
GOBP_REGULATION_OF_GLUCOSE_IMPORT	GOBP_FAT_CELL_DIFFERENTIATION	GOBP_CYTOPLASMIC_MICROTUBULE_ORGANIZATION
GOBP_LYSOSOMAL_TRANSPORT	GOBP_REGULATION_OF_VENTRICULAR_CARDIAC_MUSCLE_CELL_MEMBRANE_REPOLARIZATION	GOBP_REGULATION_OF_VENTRICULAR_CARDIAC_MUSCLE_CELL_MEMBRANE_REPOLARIZATION
GOBP_ARF_PROTEIN_SIGNAL_TRANSDUCTION	GOBP_POSITIVE_REGULATION_OF_SKELETAL_MUSCLE_TISSUE_DEVELOPMENT	GOBP_NEGATIVE_REGULATION_OF_ACTIN_FILAMENT_DEPOLYMERIZATION
GOBP_REGULATION_OF_CAMP_DEPENDENT_PROTEIN_KINASE_ACTIVITY	GOBP_POSITIVE_REGULATION_OF_SIGNAL_TRANSDUCTION_BY_P53_CLASS_MEDIATOR	GOBP_REGULATION_OF_HEART_RATE_BY_CARDIAC_CONDUCTION
GOBP_PINOCYTOSIS	GOBP_LEPTIN_MEDIATED_SIGNALING_PATHWAY	GOBP_STARTLE_RESPONSE
GOBP_POSITIVE_REGULATION_OF_DNA_DAMAGE_RESPONSE_SIGNAL_TRANSDUCTION_BY_P53_CLASS_MEDIATOR	GOBP_AMYLOID_BETA_METABOLIC_PROCESS	GOBP_NEGATIVE_REGULATION_OF_AXON_EXTENSION_INVOLVED_IN_AXON_GUIDANCE
GOBP_GLYCEROLIPID_METABOLIC_PROCESS	GOBP_CARDIAC_CONDUCTION	GOBP_ANIMAL_ORGAN_MATURATION
GOBP_PROTEIN_LOCALIZATION_TO_CELL_PERIPHERY	GOBP_VENTRICULAR_CARDIAC_MUSCLE_CELL_ACTION_POTENTIAL	GOBP_LONG_TERM_SYNAPTIC_POTENTIATION
GOBP_AXONAL_TRANSPORT_OF_MITOCHONDRION	GOBP_EMBRYONIC_HEART_TUBE_DEVELOPMENT	GOBP_REGULATION_OF_MULTICELLULAR_ORGANISM_GROWTH
GOBP_NEGATIVE_REGULATION_OF_SMALL_GTPASE_MEDIATED_SIGNAL_TRANSDUCTION	GOBP_INNER_DYNEIN_ARM_ASSEMBLY	GOBP_REGULATION_OF_PEROXISOME_PROLIFERATOR_ACTIVATED_RECEPTOR_SIGNALING_PATHWAY
GOBP_POSITIVE_REGULATION_OF_AUTOPHAGY	GOBP_REGULATION_OF_PEPTIDE_HORMONE_SECRETION	GOBP_POSITIVE_REGULATION_OF_POTASSIUM_ION_TRANSMEMBRANE_TRANSPORTER_ACTIVITY
GOBP_REGULATION_OF_ENDOCYTOSIS	GOBP_NEURON_PROJECTION_EXTENSION_INVOLVED_IN_NEURON_PROJECTION_GUIDANCE	GOBP_REGULATION_OF_SMOOTH_MUSCLE_CELL_DIFFERENTIATION
GOBP_NEGATIVE_REGULATION_OF_OSTEOBLAST_PROLIFERATION	GOBP_NEGATIVE_REGULATION_OF_BMP_SIGNALING_PATHWAY	GOBP_REGULATION_OF_FATTY_ACID_METABOLIC_PROCESS
GOBP_ELASTIC_FIBER_ASSEMBLY	GOBP_POSITIVE_REGULATION_OF_HISTONE_DEACETYLATION	GOBP_REGULATION_OF_PROTEIN_CONTAINING_COMPLEX_DISASSEMBLY
GOBP_EXTRACELLULAR_TRANSPORT	GOBP_NEGATIVE_REGULATION_OF_FIBROBLAST_GROWTH_FACTOR_RECEPTOR_SIGNALING_PATHWAY	GOBP_VENTRICULAR_CARDIAC_MUSCLE_CELL_ACTION_POTENTIAL
GOBP_REGULATION_OF_BMP_SIGNALING_PATHWAY	GOBP_NEGATIVE_REGULATION_OF_OSTEOBLAST_DIFFERENTIATION	GOBP_REGULATION_OF_AMYLOID_PRECURSOR_PROTEIN_CATABOLIC_PROCESS
GOBP_PHOTORECEPTOR_CELL_MAINTENANCE	GOBP_RENAL_ABSORPTION	GOBP_PHOSPHORYLATED_CARBOHYDRATE_DEPHOSPHORYLATION
GOBP_NEGATIVE_REGULATION_OF_AXON_EXTENSION_INVOLVED_IN_AXON_GUIDANCE	GOBP_REGULATION_OF_SKELETAL_MUSCLE_TISSUE_DEVELOPMENT	GOBP_POSITIVE_REGULATION_OF_ENDOCYTOSIS
GOBP_PATTERN_SPECIFICATION_PROCESS	GOBP_ACTION_POTENTIAL	GOBP_INTRACILIARY_TRANSPORT_INVOLVED_IN_CILIUM_ASSEMBLY
GOBP_INTRACILIARY_RETROGRADE_TRANSPORT	GOBP_STARTLE_RESPONSE	GOBP_CELLULAR_RESPONSE_TO_PROSTAGLANDIN_E_STIMULUS
GOBP_REGULATION_OF_PROTEIN_LOCALIZATION_TO_CELL_SURFACE	GOBP_RADIAL_GLIAL_CELL_DIFFERENTIATION	GOBP_RESPONSE_TO_PEPTIDE_HORMONE
GOBP_PROTEIN_AUTO_ADP_RIBOSYLATION	GOBP_REGULATION_OF_CELLULAR_RESPONSE_TO_GROWTH_FACTOR_STIMULUS	GOBP_NEGATIVE_REGULATION_OF_GTPASE_ACTIVITY
GOBP_UTERUS_DEVELOPMENT	GOBP_REGULATION_OF_PEPTIDE_SECRETION	GOBP_DEVELOPMENTAL_PIGMENTATION
GOBP_INNER_DYNEIN_ARM_ASSEMBLY	GOBP_NEGATIVE_REGULATION_OF_LOCOMOTION	GOBP_RESPONSE_TO_MITOCHONDRIAL_DEPOLARISATION
GOBP_ACTIVATION_OF_GTPASE_ACTIVITY	GOBP_MULTICELLULAR_ORGANISMAL_SIGNALING	GOBP_TOR_SIGNALING
GOBP_PROTEIN_TRANSPORT_ALONG_MICROTUBULE	GOBP_CYCLIC_NUCLEOTIDE_MEDIATED_SIGNALING	GOBP_REGULATION_OF_PROTEIN_KINASE_C_SIGNALING
GOBP_REGULATION_OF_RAS_PROTEIN_SIGNAL_TRANSDUCTION	GOBP_POSITIVE_REGULATION_OF_CATECHOLAMINE_SECRETION	GOBP_NEGATIVE_REGULATION_OF_CELLULAR_RESPONSE_TO_GROWTH_FACTOR_STIMULUS
GOBP_POSITIVE_REGULATION_OF_GLYCOPROTEIN_METABOLIC_PROCESS	GOBP_EMBRYONIC_HEART_TUBE_MORPHOGENESIS	GOBP_REGULATION_OF_ACTIN_NUCLEATION
GOBP_PRESYNAPTIC_ENDOCYTOSIS	GOBP_EMBRYONIC_BODY_MORPHOGENESIS	GOBP_PROTEIN_LOCALIZATION_TO_POSTSYNAPSE
GOBP_MACROMOLECULE_DEACYLATION	GOBP_POSITIVE_REGULATION_OF_INTERLEUKIN_5_PRODUCTION	GOBP_SPHINGOID_METABOLIC_PROCESS
GOBP_HEMATOPOIETIC_STEM_CELL_PROLIFERATION	GOBP_CORTISOL_METABOLIC_PROCESS	GOBP_REGULATION_OF_DEACETYLASE_ACTIVITY
GOBP_REGULATION_OF_FIBROBLAST_GROWTH_FACTOR_RECEPTOR_SIGNALING_PATHWAY	GOBP_MAMMARY_GLAND_MORPHOGENESIS	GOBP_ORGANISM_EMERGENCE_FROM_PROTECTIVE_STRUCTURE
GOBP_REGULATION_OF_SMALL_GTPASE_MEDIATED_SIGNAL_TRANSDUCTION	GOBP_EXTRACELLULAR_MATRIX_ASSEMBLY	GOBP_REGULATION_OF_RECEPTOR_RECYCLING
GOBP_CAMP_BIOSYNTHETIC_PROCESS	GOBP_UV_PROTECTION	GOBP_TRANSPORT_ALONG_MICROTUBULE
GOBP_LEFT_RIGHT_AXIS_SPECIFICATION	GOBP_NEGATIVE_REGULATION_OF_VASCULAR_ENDOTHELIAL_GROWTH_FACTOR_RECEPTOR_SIGNALING_PATHWAY	GOBP_PROTEIN_LOCALIZATION_TO_PLASMA_MEMBRANE
GOBP_REGULATION_OF_DEVELOPMENTAL_PIGMENTATION	GOBP_BIOLOGICAL_PROCESS_INVOLVED_IN_INTRASPECIES_INTERACTION_BETWEEN_ORGANISMS	GOBP_REGULATION_OF_TRIGLYCERIDE_CATABOLIC_PROCESS
GOBP_INTRACILIARY_TRANSPORT	GOBP_REGULATION_OF_ENDOCYTOSIS	GOBP_LONG_TERM_MEMORY
GOBP_POSITIVE_REGULATION_OF_GLUCOSE_TRANSMEMBRANE_TRANSPORT	GOBP_NEUROTRANSMITTER_METABOLIC_PROCESS	GOBP_ACTION_POTENTIAL
GOBP_NEUROTRANSMITTER_CATABOLIC_PROCESS	GOBP_RESPONSE_TO_ISCHEMIA	GOBP_CORTICOSTEROID_RECEPTOR_SIGNALING_PATHWAY
GOBP_POSITIVE_REGULATION_OF_SKELETAL_MUSCLE_TISSUE_DEVELOPMENT	GOBP_RESPONSE_TO_BMP	GOBP_REGULATION_OF_HISTONE_MODIFICATION
GOBP_REGULATION_OF_MEMBRANE_REPOLARIZATION	GOBP_NEGATIVE_REGULATION_OF_CELL_GROWTH	GOBP_NEGATIVE_REGULATION_OF_LIPID_CATABOLIC_PROCESS
GOBP_REGULATION_OF_PROTEIN_KINASE_C_SIGNALING	GOBP_PEPTIDE_SECRETION	GOBP_JNK_CASCADE
GOBP_NEGATIVE_REGULATION_OF_EPITHELIAL_TO_MESENCHYMAL_TRANSITION	GOBP_QUATERNARY_AMMONIUM_GROUP_TRANSPORT	GOBP_POSITIVE_REGULATION_OF_INTERLEUKIN_5_PRODUCTION
GOBP_MICROTUBULE_BASED_TRANSPORT	GOBP_SPERM_MOTILITY	GOBP_PLASMA_MEMBRANE_REPAIR
GOBP_POSITIVE_REGULATION_OF_EXTRACELLULAR_MATRIX_ASSEMBLY	GOBP_HORMONE_MEDIATED_SIGNALING_PATHWAY	GOBP_CAMP_MEDIATED_SIGNALING
GOBP_MEGAKARYOCYTE_DEVELOPMENT	GOBP_POSITIVE_REGULATION_OF_POTASSIUM_ION_TRANSMEMBRANE_TRANSPORTER_ACTIVITY	GOBP_NOREPINEPHRINE_METABOLIC_PROCESS
GOBP_RETINAL_CONE_CELL_DIFFERENTIATION	GOBP_MEMBRANE_DEPOLARIZATION	GOBP_CARDIAC_MUSCLE_CELL_ACTION_POTENTIAL_INVOLVED_IN_CONTRACTION
GOBP_VACUOLAR_TRANSPORT	GOBP_NEGATIVE_REGULATION_OF_CAMP_MEDIATED_SIGNALING	GOBP_PROTEIN_ADP_RIBOSYLATION
GOBP_REGULATION_OF_GLUCAN_BIOSYNTHETIC_PROCESS	GOBP_NEURAL_TUBE_PATTERNING	GOBP_QUATERNARY_AMMONIUM_GROUP_TRANSPORT
GOBP_PIGMENT_CELL_DIFFERENTIATION	GOBP_MOTILE_CILIUM_ASSEMBLY	GOBP_RETINA_MORPHOGENESIS_IN_CAMERA_TYPE_EYE
GOBP_REGULATION_OF_POLYSACCHARIDE_BIOSYNTHETIC_PROCESS	GOBP_NEGATIVE_REGULATION_OF_ANION_TRANSMEMBRANE_TRANSPORT	GOBP_NEGATIVE_REGULATION_OF_INTRACELLULAR_ESTROGEN_RECEPTOR_SIGNALING_PATHWAY
GOBP_NEGATIVE_REGULATION_OF_JNK_CASCADE	GOBP_NEGATIVE_REGULATION_OF_OSTEOBLAST_PROLIFERATION	GOBP_NEGATIVE_REGULATION_OF_VASCULAR_ENDOTHELIAL_GROWTH_FACTOR_RECEPTOR_SIGNALING_PATHWAY
GOBP_CARBOHYDRATE_TRANSMEMBRANE_TRANSPORT	GOBP_POSITIVE_REGULATION_OF_CIRCADIAN_RHYTHM	GOBP_MITOPHAGY
GOBP_REGULATION_OF_PHOSPHATIDYLINOSITOL_3_KINASE_SIGNALING	GOBP_STORE_OPERATED_CALCIUM_ENTRY	GOBP_LEYDIG_CELL_DIFFERENTIATION
GOBP_POSITIVE_REGULATION_OF_PROTEIN_ACETYLATION	GOBP_EXPORT_ACROSS_PLASMA_MEMBRANE	GOBP_REGULATION_OF_PHOSPHATIDYLINOSITOL_3_KINASE_ACTIVITY
GOBP_NEGATIVE_REGULATION_OF_VASCULAR_ENDOTHELIAL_GROWTH_FACTOR_RECEPTOR_SIGNALING_PATHWAY	GOBP_POSITIVE_REGULATION_OF_CHONDROCYTE_DIFFERENTIATION	GOBP_RNA_DESTABILIZATION
GOBP_NEGATIVE_REGULATION_OF_BMP_SIGNALING_PATHWAY	GOBP_NEGATIVE_REGULATION_OF_SMOOTHENED_SIGNALING_PATHWAY	GOBP_SPHINGOMYELIN_METABOLIC_PROCESS
GOBP_REGULATION_OF_CELLULAR_RESPONSE_TO_INSULIN_STIMULUS	GOBP_NEGATIVE_REGULATION_OF_ENDOTHELIAL_CELL_APOPTOTIC_PROCESS	GOBP_REGULATION_OF_HISTONE_DEACETYLASE_ACTIVITY
GOBP_MICROTUBULE_ANCHORING	GOBP_NEGATIVE_REGULATION_OF_AXON_EXTENSION_INVOLVED_IN_AXON_GUIDANCE	GOBP_NEGATIVE_REGULATION_OF_AUTOPHAGOSOME_ASSEMBLY
GOBP_LIPOPROTEIN_LOCALIZATION	GOBP_LYMPHOID_PROGENITOR_CELL_DIFFERENTIATION	GOBP_VESICLE_LOCALIZATION
GOBP_AXO_DENDRITIC_PROTEIN_TRANSPORT	GOBP_REGULATION_OF_SKELETAL_MUSCLE_CONTRACTION	GOBP_RESPONSE_TO_VITAMIN_E
GOBP_CARDIAC_MUSCLE_CELL_MEMBRANE_REPOLARIZATION	GOBP_LOCOMOTORY_EXPLORATION_BEHAVIOR	GOBP_CYCLIC_NUCLEOTIDE_BIOSYNTHETIC_PROCESS
GOBP_VESICLE_MEDIATED_TRANSPORT_TO_THE_PLASMA_MEMBRANE	GOBP_REGULATION_OF_TORC1_SIGNALING	GOBP_POSITIVE_REGULATION_OF_NOTCH_SIGNALING_PATHWAY
GOBP_INOSITOL_LIPID_MEDIATED_SIGNALING	GOBP_CARDIAC_MUSCLE_CELL_CONTRACTION	GOBP_LYTIC_VACUOLE_ORGANIZATION
GOBP_RESPONSE_TO_VITAMIN_E	GOBP_POSITIVE_REGULATION_OF_CHOLESTEROL_METABOLIC_PROCESS	GOBP_REGULATION_OF_SYNAPTIC_TRANSMISSION_GABAERGIC
GOBP_EMBRYONIC_HEART_TUBE_MORPHOGENESIS	GOBP_NEGATIVE_REGULATION_OF_PROTEIN_AUTOPHOSPHORYLATION	GOBP_PROTEIN_TARGETING_TO_VACUOLE
GOBP_EXOCYTIC_PROCESS	GOBP_PROTEIN_LOCALIZATION_TO_CILIARY_MEMBRANE	GOBP_FIBROBLAST_ACTIVATION
GOBP_VENTRICULAR_CARDIAC_MUSCLE_CELL_MEMBRANE_REPOLARIZATION	GOBP_RESPIRATORY_GASEOUS_EXCHANGE_BY_RESPIRATORY_SYSTEM	GOBP_NEGATIVE_REGULATION_OF_ENDOTHELIAL_CELL_APOPTOTIC_PROCESS
GOBP_REGULATION_OF_PROTEIN_GLYCOSYLATION	GOBP_GLUCOSE_IMPORT	GOBP_ELASTIC_FIBER_ASSEMBLY
GOBP_LONG_TERM_SYNAPTIC_DEPRESSION	GOBP_DORSAL_VENTRAL_NEURAL_TUBE_PATTERNING	GOBP_PRODUCTION_OF_SMALL_RNA_INVOLVED_IN_GENE_SILENCING_BY_RNA
GOBP_REGULATION_OF_CARDIAC_MUSCLE_CELL_MEMBRANE_REPOLARIZATION	GOBP_INTRACILIARY_RETROGRADE_TRANSPORT	GOBP_NEPHRIC_DUCT_DEVELOPMENT
GOBP_REGULATION_OF_ANDROGEN_RECEPTOR_SIGNALING_PATHWAY	GOBP_ARF_PROTEIN_SIGNAL_TRANSDUCTION	GOBP_REGULATION_OF_LIPID_KINASE_ACTIVITY
GOBP_SPERM_AXONEME_ASSEMBLY	GOBP_POSITIVE_REGULATION_OF_SYNAPTIC_TRANSMISSION	GOBP_REGULATION_OF_CAMP_MEDIATED_SIGNALING
GOBP_RETINAL_ROD_CELL_DIFFERENTIATION	GOBP_REGULATION_OF_CELL_MIGRATION_INVOLVED_IN_SPROUTING_ANGIOGENESIS	GOBP_EMBRYONIC_HEART_TUBE_MORPHOGENESIS
GOBP_POST_EMBRYONIC_DEVELOPMENT	GOBP_POSITIVE_REGULATION_OF_MUSCLE_TISSUE_DEVELOPMENT	GOBP_NEGATIVE_REGULATION_OF_ERYTHROCYTE_DIFFERENTIATION
GOBP_CELLULAR_RESPONSE_TO_STEROID_HORMONE_STIMULUS	GOBP_MECHANORECEPTOR_DIFFERENTIATION	GOBP_REGULATION_OF_BMP_SIGNALING_PATHWAY
GOBP_GLYCEROPHOSPHOLIPID_METABOLIC_PROCESS	GOBP_REGULATION_OF_SODIUM_ION_TRANSPORT	GOBP_APICAL_PROTEIN_LOCALIZATION
GOBP_NON_MOTILE_CILIUM_ASSEMBLY	GOBP_POSITIVE_REGULATION_OF_CARTILAGE_DEVELOPMENT	GOBP_POSITIVE_REGULATION_OF_CATABOLIC_PROCESS
GOBP_LEFT_RIGHT_PATTERN_FORMATION	GOBP_AMMONIUM_ION_METABOLIC_PROCESS	GOBP_REGULATION_OF_HISTONE_METHYLATION
GOBP_RESPONSE_TO_BMP	GOBP_POSITIVE_REGULATION_OF_DNA_DAMAGE_RESPONSE_SIGNAL_TRANSDUCTION_BY_P53_CLASS_MEDIATOR	GOBP_NEGATIVE_REGULATION_OF_PROTEIN_SERINE_THREONINE_KINASE_ACTIVITY
GOBP_MEMBRANE_REPOLARIZATION	GOBP_POSITIVE_REGULATION_OF_PROTEIN_DEACETYLATION	GOBP_CYTOSKELETON_DEPENDENT_INTRACELLULAR_TRANSPORT
GOBP_EMBRYONIC_HEART_TUBE_DEVELOPMENT	GOBP_NEGATIVE_REGULATION_OF_CELL_MIGRATION_INVOLVED_IN_SPROUTING_ANGIOGENESIS	GOBP_REGULATION_OF_HISTONE_DEACETYLATION
GOBP_NEGATIVE_REGULATION_OF_PRODUCTION_OF_MIRNAS_INVOLVED_IN_GENE_SILENCING_BY_MIRNA	GOBP_GLUCOCORTICOID_BIOSYNTHETIC_PROCESS	GOBP_INOSITOL_PHOSPHATE_METABOLIC_PROCESS
GOBP_POSITIVE_REGULATION_OF_INTERLEUKIN_5_PRODUCTION	GOBP_REGULATION_OF_ENDOTHELIAL_CELL_MIGRATION	GOBP_ADHERENS_JUNCTION_ASSEMBLY
GOBP_CILIUM_ORGANIZATION	GOBP_POSITIVE_REGULATION_OF_GLIAL_CELL_MIGRATION	GOBP_MEMBRANE_PROTEIN_PROTEOLYSIS
GOBP_ACTIVATION_OF_MAPKK_ACTIVITY	GOBP_LONG_TERM_SYNAPTIC_POTENTIATION	GOBP_REGULATION_OF_FATTY_ACID_BETA_OXIDATION
GOBP_POSITIVE_REGULATION_OF_GLUCOSE_IMPORT	GOBP_REGULATION_OF_TRANSPORTER_ACTIVITY	GOBP_POSITIVE_REGULATION_OF_POTASSIUM_ION_TRANSPORT
GOBP_MICROTUBULE_ANCHORING_AT_MICROTUBULE_ORGANIZING_CENTER	GOBP_CILIUM_MOVEMENT	GOBP_WHITE_FAT_CELL_DIFFERENTIATION
GOBP_NEGATIVE_REGULATION_OF_VIRAL_TRANSCRIPTION	GOBP_REGULATION_OF_AUTOPHAGOSOME_ASSEMBLY	GOBP_PROTEIN_AUTOUBIQUITINATION
GOBP_REGULATION_OF_AUTOPHAGOSOME_MATURATION	GOBP_REGULATION_OF_MICROTUBULE_BASED_MOVEMENT	GOBP_CARNITINE_METABOLIC_PROCESS
GOBP_HISTONE_H3_K14_ACETYLATION	GOBP_REGULATION_OF_HISTONE_DEACETYLATION	GOBP_PIGMENT_GRANULE_LOCALIZATION
GOBP_NEGATIVE_REGULATION_OF_LOCOMOTION	GOBP_REGULATION_OF_CAMP_DEPENDENT_PROTEIN_KINASE_ACTIVITY	GOBP_NATURAL_KILLER_CELL_DIFFERENTIATION
GOBP_POSITIVE_REGULATION_OF_PROTEIN_LOCALIZATION_TO_CELL_PERIPHERY	GOBP_CELLULAR_SODIUM_ION_HOMEOSTASIS	GOBP_PEROXISOME_PROLIFERATOR_ACTIVATED_RECEPTOR_SIGNALING_PATHWAY
GOBP_POSITIVE_REGULATION_OF_CILIUM_ASSEMBLY	GOBP_REGULATION_OF_ENDOTHELIAL_CELL_DIFFERENTIATION	GOBP_UTERUS_DEVELOPMENT
GOBP_MEGAKARYOCYTE_DIFFERENTIATION	GOBP_AXONEME_ASSEMBLY	GOBP_CENTRIOLE_CENTRIOLE_COHESION
GOBP_RECEPTOR_RECYCLING	GOBP_PIGMENTATION	GOBP_PROTEIN_LOCALIZATION_TO_VACUOLE
GOBP_REGULATION_OF_GLUCOSE_TRANSMEMBRANE_TRANSPORT	GOBP_DORSAL_VENTRAL_PATTERN_FORMATION	GOBP_SNARE_COMPLEX_ASSEMBLY
GOBP_NEPHRIC_DUCT_DEVELOPMENT	GOBP_MACROMOLECULE_DEACYLATION	GOBP_SPERM_MOTILITY
GOBP_REGULATION_OF_SYNAPTIC_VESICLE_RECYCLING	GOBP_FIBROBLAST_ACTIVATION	GOBP_REGULATION_OF_BROWN_FAT_CELL_DIFFERENTIATION
GOBP_UV_DAMAGE_EXCISION_REPAIR	GOBP_PROTEIN_LOCALIZATION_TO_CELL_PERIPHERY	GOBP_NEGATIVE_REGULATION_OF_CAMP_MEDIATED_SIGNALING
GOBP_LONG_TERM_SYNAPTIC_POTENTIATION	GOBP_CELL_COMMUNICATION_INVOLVED_IN_CARDIAC_CONDUCTION	GOBP_REGULATION_OF_PROTEIN_DEPOLYMERIZATION
GOBP_NEGATIVE_REGULATION_OF_EPITHELIAL_CELL_MIGRATION	GOBP_CARDIAC_MUSCLE_CONTRACTION	GOBP_NEGATIVE_REGULATION_OF_FATTY_ACID_METABOLIC_PROCESS
GOBP_REGULATION_OF_CELLULAR_RESPONSE_TO_GROWTH_FACTOR_STIMULUS	GOBP_CARBOHYDRATE_TRANSMEMBRANE_TRANSPORT	GOBP_NEGATIVE_REGULATION_OF_EPITHELIAL_CELL_APOPTOTIC_PROCESS
GOBP_REGULATION_OF_HEART_RATE_BY_CARDIAC_CONDUCTION	GOBP_NEGATIVE_REGULATION_OF_BLOOD_VESSEL_ENDOTHELIAL_CELL_MIGRATION	GOBP_LOCOMOTORY_EXPLORATION_BEHAVIOR
GOBP_ANIMAL_ORGAN_MATURATION	GOBP_SMOOTH_MUSCLE_CELL_DIFFERENTIATION	GOBP_EMBRYONIC_HEART_TUBE_DEVELOPMENT
GOBP_ADHERENS_JUNCTION_ASSEMBLY	GOBP_NEPHRON_MORPHOGENESIS	GOBP_PATTERN_SPECIFICATION_PROCESS
GOBP_MEMBRANE_PROTEIN_INTRACELLULAR_DOMAIN_PROTEOLYSIS	GOBP_REGULATION_OF_VASCULAR_ENDOTHELIAL_GROWTH_FACTOR_RECEPTOR_SIGNALING_PATHWAY	GOBP_NEGATIVE_REGULATION_OF_SYNAPTIC_TRANSMISSION
GOBP_PROTEIN_LOCALIZATION_TO_GOLGI_APPARATUS	GOBP_CELLULAR_RESPONSE_TO_GROWTH_HORMONE_STIMULUS	GOBP_AMYLOID_PRECURSOR_PROTEIN_METABOLIC_PROCESS
GOBP_NEGATIVE_REGULATION_OF_ACTIN_FILAMENT_BUNDLE_ASSEMBLY	GOBP_CELL_MIGRATION_INVOLVED_IN_GASTRULATION	GOBP_POSITIVE_REGULATION_OF_PHAGOCYTOSIS_ENGULFMENT
GOBP_HEMATOPOIETIC_STEM_CELL_HOMEOSTASIS	GOBP_NEGATIVE_REGULATION_OF_FAT_CELL_DIFFERENTIATION	GOBP_REGULATION_OF_JNK_CASCADE
GOBP_RETINA_MORPHOGENESIS_IN_CAMERA_TYPE_EYE	GOBP_NEPHRON_EPITHELIUM_DEVELOPMENT	GOBP_CELLULAR_RESPONSE_TO_INTERFERON_ALPHA
GOBP_PROTEIN_LOCALIZATION_TO_PLASMA_MEMBRANE	GOBP_MAMMARY_GLAND_DEVELOPMENT	GOBP_REGULATION_OF_GLIAL_CELL_MIGRATION
GOBP_MAMMARY_GLAND_DEVELOPMENT	GOBP_REGULATION_OF_STRIATED_MUSCLE_CONTRACTION	GOBP_HISTONE_MONOUBIQUITINATION
GOBP_REGIONALIZATION	GOBP_ACTIVATION_OF_PROTEIN_KINASE_A_ACTIVITY	GOBP_NEGATIVE_REGULATION_OF_EPITHELIAL_CELL_MIGRATION
GOBP_NEGATIVE_REGULATION_OF_ENDOTHELIAL_CELL_APOPTOTIC_PROCESS	GOBP_REGULATION_OF_HEART_RATE	GOBP_REGULATION_OF_DEPHOSPHORYLATION
GOBP_REGULATION_OF_RHO_PROTEIN_SIGNAL_TRANSDUCTION	GOBP_SIGNAL_RELEASE	GOBP_STORE_OPERATED_CALCIUM_ENTRY
GOBP_POSITIVE_REGULATION_OF_ENDOCYTOSIS	GOBP_POSITIVE_REGULATION_OF_COLLAGEN_METABOLIC_PROCESS	GOBP_POSITIVE_REGULATION_OF_GLUCOSE_METABOLIC_PROCESS
GOBP_REGULATION_OF_CILIUM_ASSEMBLY	GOBP_RESPONSE_TO_AXON_INJURY	GOBP_NEGATIVE_REGULATION_OF_ANION_TRANSMEMBRANE_TRANSPORT
GOBP_PROTEIN_LOCALIZATION_TO_CELL_JUNCTION	GOBP_RENAL_TUBULE_DEVELOPMENT	GOBP_NEGATIVE_REGULATION_OF_POSTTRANSCRIPTIONAL_GENE_SILENCING
GOBP_NEGATIVE_REGULATION_OF_CYTOSKELETON_ORGANIZATION	GOBP_AV_NODE_CELL_TO_BUNDLE_OF_HIS_CELL_COMMUNICATION	GOBP_NEGATIVE_REGULATION_OF_EPITHELIAL_TO_MESENCHYMAL_TRANSITION
GOBP_CARDIAC_MUSCLE_CELL_ACTION_POTENTIAL_INVOLVED_IN_CONTRACTION	GOBP_REGULATION_OF_EPITHELIAL_CELL_MIGRATION	GOBP_REGULATION_OF_MYELOID_CELL_APOPTOTIC_PROCESS
GOBP_POSITIVE_REGULATION_OF_CELLULAR_RESPONSE_TO_INSULIN_STIMULUS	GOBP_NOREPINEPHRINE_METABOLIC_PROCESS	GOBP_NEGATIVE_REGULATION_OF_LOCOMOTION
GOBP_GOLGI_TO_PLASMA_MEMBRANE_PROTEIN_TRANSPORT	GOBP_NEURON_CELL_CELL_ADHESION	GOBP_AXONEMAL_DYNEIN_COMPLEX_ASSEMBLY
GOBP_BASEMENT_MEMBRANE_ASSEMBLY	GOBP_REGULATION_OF_INSULIN_LIKE_GROWTH_FACTOR_RECEPTOR_SIGNALING_PATHWAY	GOBP_CAMP_METABOLIC_PROCESS
GOBP_PROTEIN_DEGLYCOSYLATION	GOBP_PHOSPHATIDYLINOSITOL_3_KINASE_SIGNALING	GOBP_PIGMENT_GRANULE_ORGANIZATION
GOBP_SYNAPTIC_VESICLE_MATURATION	GOBP_RESPONSE_TO_VITAMIN_E	GOBP_BIOLOGICAL_PROCESS_INVOLVED_IN_INTRASPECIES_INTERACTION_BETWEEN_ORGANISMS
GOBP_REGULATION_OF_ANION_TRANSMEMBRANE_TRANSPORT	GOBP_HEMATOPOIETIC_STEM_CELL_PROLIFERATION	GOBP_POSITIVE_REGULATION_OF_HISTONE_DEACETYLATION
GOBP_POSITIVE_REGULATION_OF_PHOSPHATIDYLINOSITOL_3_KINASE_SIGNALING	GOBP_SYNAPTIC_VESICLE_MATURATION	GOBP_SEROTONIN_METABOLIC_PROCESS
GOBP_STARTLE_RESPONSE	GOBP_REGULATION_OF_AUTOPHAGOSOME_MATURATION	GOBP_REGULATION_OF_POTASSIUM_ION_TRANSMEMBRANE_TRANSPORTER_ACTIVITY
GOBP_PLASMA_MEMBRANE_REPAIR	GOBP_NEGATIVE_REGULATION_OF_ORGANIC_ACID_TRANSPORT	GOBP_INTERLEUKIN_27_MEDIATED_SIGNALING_PATHWAY
GOBP_NEGATIVE_REGULATION_OF_AUTOPHAGY	GOBP_POSITIVE_REGULATION_OF_LYASE_ACTIVITY	GOBP_CELL_MIGRATION_IN_HINDBRAIN
GOBP_AMMONIUM_ION_METABOLIC_PROCESS	GOBP_ENGULFMENT_OF_APOPTOTIC_CELL	GOBP_POSITIVE_REGULATION_OF_CHROMATIN_ASSEMBLY_OR_DISASSEMBLY
GOBP_ESTABLISHMENT_OF_PROTEIN_LOCALIZATION_TO_PLASMA_MEMBRANE	GOBP_METANEPHRIC_EPITHELIUM_DEVELOPMENT	GOBP_REGULATION_OF_ARP2_3_COMPLEX_MEDIATED_ACTIN_NUCLEATION
GOBP_POSITIVE_REGULATION_OF_MACROAUTOPHAGY	GOBP_TRANSMISSION_OF_NERVE_IMPULSE	GOBP_CARDIAC_MUSCLE_CELL_ACTION_POTENTIAL
GOBP_NEGATIVE_REGULATION_OF_FIBROBLAST_GROWTH_FACTOR_RECEPTOR_SIGNALING_PATHWAY	GOBP_GROWTH_HORMONE_RECEPTOR_SIGNALING_PATHWAY_VIA_JAK_STAT	GOBP_NEGATIVE_REGULATION_OF_OSTEOCLAST_DIFFERENTIATION
GOBP_RENAL_SYSTEM_PROCESS	GOBP_CARBOHYDRATE_HOMEOSTASIS	GOBP_REGULATION_OF_MYELOID_CELL_DIFFERENTIATION
GOBP_REGULATION_OF_CARBOHYDRATE_BIOSYNTHETIC_PROCESS	GOBP_GASTRULATION_WITH_MOUTH_FORMING_SECOND	GOBP_CIRCADIAN_REGULATION_OF_GENE_EXPRESSION
GOBP_SMOOTHENED_SIGNALING_PATHWAY_INVOLVED_IN_DORSAL_VENTRAL_NEURAL_TUBE_PATTERNING	GOBP_POSITIVE_REGULATION_OF_MULTICELLULAR_ORGANISM_GROWTH	GOBP_INOSITOL_PHOSPHATE_CATABOLIC_PROCESS
GOBP_ALDITOL_PHOSPHATE_METABOLIC_PROCESS	GOBP_GLYCEROLIPID_METABOLIC_PROCESS	GOBP_DOPAMINE_SECRETION
GOBP_MULTICELLULAR_ORGANISM_GROWTH	GOBP_AXONEMAL_DYNEIN_COMPLEX_ASSEMBLY	GOBP_HEMATOPOIETIC_STEM_CELL_HOMEOSTASIS
GOBP_SMALL_GTPASE_MEDIATED_SIGNAL_TRANSDUCTION	GOBP_CYCLIC_NUCLEOTIDE_BIOSYNTHETIC_PROCESS	GOBP_REGULATION_OF_B_CELL_RECEPTOR_SIGNALING_PATHWAY
GOBP_INTRACILIARY_TRANSPORT_INVOLVED_IN_CILIUM_ASSEMBLY	GOBP_PLASMA_MEMBRANE_REPAIR	GOBP_EXPORT_ACROSS_PLASMA_MEMBRANE
GOBP_CELLULAR_PIGMENTATION	GOBP_CARDIAC_MUSCLE_CELL_ACTION_POTENTIAL	GOBP_ADRENERGIC_RECEPTOR_SIGNALING_PATHWAY
GOBP_REGULATION_OF_VENTRICULAR_CARDIAC_MUSCLE_CELL_MEMBRANE_REPOLARIZATION	GOBP_REGULATION_OF_CELL_PROLIFERATION_INVOLVED_IN_KIDNEY_DEVELOPMENT	GOBP_CARDIAC_CONDUCTION
GOBP_NEGATIVE_REGULATION_OF_OSTEOBLAST_DIFFERENTIATION	GOBP_REGULATION_OF_FAT_CELL_DIFFERENTIATION	GOBP_SECRETORY_GRANULE_ORGANIZATION
GOBP_ACTION_POTENTIAL	GOBP_GLAND_MORPHOGENESIS	GOBP_CARDIAC_MUSCLE_CELL_CONTRACTION
GOBP_ENDOSOMAL_TRANSPORT	GOBP_NEGATIVE_REGULATION_OF_LIPID_TRANSPORT	GOBP_N_GLYCAN_PROCESSING
GOBP_AXONEMAL_DYNEIN_COMPLEX_ASSEMBLY	GOBP_HORMONE_TRANSPORT	GOBP_REGULATION_OF_PROTEIN_ACETYLATION
GOBP_VESICLE_MEDIATED_TRANSPORT_IN_SYNAPSE	GOBP_LYMPH_VESSEL_MORPHOGENESIS	GOBP_REGULATION_OF_CYTOPLASMIC_TRANSLATION
GOBP_NEGATIVE_REGULATION_OF_INTRACELLULAR_SIGNAL_TRANSDUCTION	GOBP_NEGATIVE_REGULATION_OF_PROTEIN_KINASE_B_SIGNALING	GOBP_CATECHOLAMINE_SECRETION
GOBP_GOLGI_TO_VACUOLE_TRANSPORT	GOBP_ENDOSOME_TO_LYSOSOME_TRANSPORT	GOBP_NEGATIVE_REGULATION_OF_BMP_SIGNALING_PATHWAY
GOBP_BIOLOGICAL_PROCESS_INVOLVED_IN_INTRASPECIES_INTERACTION_BETWEEN_ORGANISMS	GOBP_HEMATOPOIETIC_STEM_CELL_HOMEOSTASIS	GOBP_PROTEIN_AUTOPHOSPHORYLATION
GOBP_CAMP_MEDIATED_SIGNALING	GOBP_POSITIVE_REGULATION_OF_CELL_MIGRATION_INVOLVED_IN_SPROUTING_ANGIOGENESIS	GOBP_GASTRULATION_WITH_MOUTH_FORMING_SECOND
GOBP_NEGATIVE_CHEMOTAXIS	GOBP_PRIMARY_AMINO_COMPOUND_METABOLIC_PROCESS	GOBP_NEGATIVE_REGULATION_OF_GLUCOSE_IMPORT
GOBP_PHOSPHATIDYLINOSITOL_3_PHOSPHATE_BIOSYNTHETIC_PROCESS	GOBP_CELL_MIGRATION_INVOLVED_IN_SPROUTING_ANGIOGENESIS	GOBP_SYNAPSE_MATURATION
GOBP_TRANSPORT_ALONG_MICROTUBULE	GOBP_CILIUM_OR_FLAGELLUM_DEPENDENT_CELL_MOTILITY	GOBP_ASTRAL_MICROTUBULE_ORGANIZATION
GOBP_REGULATION_OF_SYNAPTIC_VESICLE_ENDOCYTOSIS	GOBP_INTRACILIARY_TRANSPORT	GOBP_REGULATION_OF_PRODUCTION_OF_SMALL_RNA_INVOLVED_IN_GENE_SILENCING_BY_RNA
GOBP_NEGATIVE_REGULATION_OF_CAMP_MEDIATED_SIGNALING	GOBP_POSITIVE_REGULATION_OF_INSULIN_SECRETION	GOBP_NEGATIVE_REGULATION_OF_CATECHOLAMINE_SECRETION
GOBP_REGULATION_OF_PHOSPHATASE_ACTIVITY	GOBP_METANEPHROS_DEVELOPMENT
GOBP_SPHINGOMYELIN_METABOLIC_PROCESS	GOBP_DOPAMINE_TRANSPORT
GOBP_CELLULAR_RESPONSE_TO_PEPTIDE_HORMONE_STIMULUS	GOBP_POSITIVE_REGULATION_OF_SMOOTH_MUSCLE_CELL_DIFFERENTIATION
GOBP_POSITIVE_REGULATION_OF_MULTICELLULAR_ORGANISM_GROWTH	GOBP_NEGATIVE_REGULATION_OF_VASCULAR_PERMEABILITY
GOBP_REGULATION_OF_ENDOTHELIAL_CELL_DIFFERENTIATION	GOBP_PIGMENT_CELL_DIFFERENTIATION
GOBP_OVULATION_CYCLE_PROCESS	GOBP_PROTEIN_KINASE_A_SIGNALING
GOBP_REGULATION_OF_NOTCH_SIGNALING_PATHWAY	GOBP_NEGATIVE_REGULATION_OF_EPITHELIAL_CELL_APOPTOTIC_PROCESS
GOBP_LEYDIG_CELL_DIFFERENTIATION	GOBP_POSITIVE_REGULATION_OF_SECRETION
GOBP_ADIPOSE_TISSUE_DEVELOPMENT	GOBP_CELLULAR_RESPONSE_TO_NITROGEN_STARVATION
GOBP_REGULATION_OF_CAMP_MEDIATED_SIGNALING	GOBP_REGULATION_OF_HEART_CONTRACTION
GOBP_CELLULAR_RESPONSE_TO_LEPTIN_STIMULUS	GOBP_REGULATION_OF_HORMONE_LEVELS
GOBP_NEGATIVE_REGULATION_OF_FAT_CELL_DIFFERENTIATION	GOBP_STRIATED_MUSCLE_CONTRACTION
GOBP_NEGATIVE_REGULATION_OF_I_KAPPAB_KINASE_NF_KAPPAB_SIGNALING	GOBP_SODIUM_ION_HOMEOSTASIS
GOBP_DEPHOSPHORYLATION	GOBP_VESICLE_FUSION_TO_PLASMA_MEMBRANE
GOBP_DEVELOPMENTAL_PIGMENTATION	GOBP_NEGATIVE_CHEMOTAXIS
GOBP_AUTOPHAGOSOME_ORGANIZATION	GOBP_POSITIVE_REGULATION_OF_EXTRACELLULAR_MATRIX_ASSEMBLY
GOBP_SELECTIVE_AUTOPHAGY	GOBP_REGULATION_OF_HORMONE_SECRETION
GOBP_HISTONE_DEACETYLATION	GOBP_PRIMARY_ALCOHOL_BIOSYNTHETIC_PROCESS
GOBP_CELL_CELL_SIGNALING_INVOLVED_IN_CARDIAC_CONDUCTION	GOBP_RECEPTOR_RECYCLING
GOBP_REGULATION_OF_INSULIN_RECEPTOR_SIGNALING_PATHWAY	GOBP_PROTEIN_LOCALIZATION_TO_PLASMA_MEMBRANE
GOBP_NEGATIVE_REGULATION_OF_PROTEIN_CONTAINING_COMPLEX_DISASSEMBLY	GOBP_POSITIVE_REGULATION_OF_BMP_SIGNALING_PATHWAY
GOBP_APICAL_PROTEIN_LOCALIZATION	GOBP_BASEMENT_MEMBRANE_ASSEMBLY
GOBP_REGULATION_OF_FAT_CELL_DIFFERENTIATION	GOBP_LEFT_RIGHT_AXIS_SPECIFICATION
GOBP_POSITIVE_REGULATION_OF_ANION_TRANSMEMBRANE_TRANSPORT	GOBP_IONOTROPIC_GLUTAMATE_RECEPTOR_SIGNALING_PATHWAY
GOBP_VENTRICULAR_CARDIAC_MUSCLE_CELL_ACTION_POTENTIAL	GOBP_CELLULAR_RESPONSE_TO_ESTROGEN_STIMULUS
GOBP_PRIMARY_AMINO_COMPOUND_METABOLIC_PROCESS	GOBP_POSITIVE_REGULATION_OF_PEPTIDE_HORMONE_SECRETION
GOBP_AMINO_ACID_BETAINE_METABOLIC_PROCESS	GOBP_STEROID_HORMONE_MEDIATED_SIGNALING_PATHWAY
GOBP_GASTRULATION_WITH_MOUTH_FORMING_SECOND	GOBP_REGULATION_OF_MEMBRANE_DEPOLARIZATION
GOBP_VESICLE_FUSION_TO_PLASMA_MEMBRANE	GOBP_POSITIVE_REGULATION_OF_ENDOCYTOSIS
GOBP_ORGANELLE_MEMBRANE_FUSION	GOBP_REGULATION_OF_CHOLESTEROL_EFFLUX
GOBP_RAS_PROTEIN_SIGNAL_TRANSDUCTION	GOBP_KIDNEY_EPITHELIUM_DEVELOPMENT
GOBP_MOTILE_CILIUM_ASSEMBLY	GOBP_REGULATION_OF_SODIUM_ION_TRANSMEMBRANE_TRANSPORTER_ACTIVITY
GOBP_WHITE_FAT_CELL_DIFFERENTIATION	GOBP_AXONAL_TRANSPORT_OF_MITOCHONDRION
GOBP_OSTEOBLAST_DEVELOPMENT	GOBP_NEGATIVE_REGULATION_OF_TRANSMEMBRANE_RECEPTOR_PROTEIN_SERINE_THREONINE_KINASE_SIGNALING_PATHWAY
GOBP_SPHINGOID_METABOLIC_PROCESS	GOBP_AMINO_ACID_BETAINE_METABOLIC_PROCESS
GOBP_REGULATION_OF_VASCULAR_ENDOTHELIAL_GROWTH_FACTOR_RECEPTOR_SIGNALING_PATHWAY	GOBP_METANEPHRIC_NEPHRON_DEVELOPMENT
GOBP_CORONARY_VASCULATURE_DEVELOPMENT	GOBP_ANTERIOR_POSTERIOR_PATTERN_SPECIFICATION
GOBP_NEGATIVE_REGULATION_OF_EPITHELIAL_CELL_APOPTOTIC_PROCESS	GOBP_REGULATION_OF_GLUCAN_BIOSYNTHETIC_PROCESS
GOBP_CARDIAC_MUSCLE_CELL_CONTRACTION	GOBP_NEGATIVE_REGULATION_OF_VASCULAR_ASSOCIATED_SMOOTH_MUSCLE_CELL_MIGRATION
GOBP_HEAD_MORPHOGENESIS	GOBP_LYMPH_VESSEL_DEVELOPMENT
GOBP_REGULATION_OF_SMOOTH_MUSCLE_CELL_DIFFERENTIATION	GOBP_REGULATION_OF_GLUCOSE_IMPORT
GOBP_NEGATIVE_REGULATION_OF_INTRACELLULAR_ESTROGEN_RECEPTOR_SIGNALING_PATHWAY	GOBP_SA_NODE_CELL_TO_ATRIAL_CARDIAC_MUSCLE_CELL_COMMUNICATION
GOBP_PEPTIDYL_TYROSINE_AUTOPHOSPHORYLATION	GOBP_REGULATION_OF_BLOOD_CIRCULATION
GOBP_REGULATION_OF_MEGAKARYOCYTE_DIFFERENTIATION	GOBP_CYCLIC_NUCLEOTIDE_METABOLIC_PROCESS
GOBP_REGULATION_OF_SYNAPTIC_TRANSMISSION_GABAERGIC	GOBP_LIPOPROTEIN_LOCALIZATION
GOBP_AXONEME_ASSEMBLY	GOBP_REGULATION_OF_TRANSCRIPTION_REGULATORY_REGION_DNA_BINDING
GOBP_MECHANORECEPTOR_DIFFERENTIATION	GOBP_POSITIVE_REGULATION_OF_VASCULOGENESIS
GOBP_CORTISOL_METABOLIC_PROCESS	GOBP_POSITIVE_REGULATION_OF_PROTEIN_LOCALIZATION_TO_CELL_PERIPHERY
GOBP_INSULIN_RECEPTOR_SIGNALING_PATHWAY	GOBP_POSITIVE_REGULATION_OF_PHOSPHATIDYLINOSITOL_3_KINASE_SIGNALING
GOBP_QUATERNARY_AMMONIUM_GROUP_TRANSPORT	GOBP_MONOAMINE_TRANSPORT
GOBP_CYTOSKELETON_DEPENDENT_INTRACELLULAR_TRANSPORT	GOBP_POSITIVE_REGULATION_OF_CHOLESTEROL_EFFLUX
GOBP_CARDIAC_CONDUCTION	GOBP_CAMP_BIOSYNTHETIC_PROCESS
GOBP_ESTABLISHMENT_OF_PIGMENT_GRANULE_LOCALIZATION	GOBP_POSITIVE_REGULATION_OF_DIGESTIVE_SYSTEM_PROCESS
GOBP_GLYCEROLIPID_BIOSYNTHETIC_PROCESS	GOBP_SPHINGOMYELIN_METABOLIC_PROCESS
GOBP_PROTEIN_DEMANNOSYLATION	GOBP_LUNG_ALVEOLUS_DEVELOPMENT
GOBP_AXON_EXTENSION	GOBP_REGULATION_OF_GLUCOCORTICOID_METABOLIC_PROCESS
GOBP_RESPONSE_TO_AUDITORY_STIMULUS	GOBP_REGULATION_OF_PHOSPHATIDYLINOSITOL_3_KINASE_SIGNALING
GOBP_FIBROBLAST_ACTIVATION	GOBP_REGULATION_OF_PHOSPHOLIPASE_A2_ACTIVITY
GOBP_ENDOCYTIC_RECYCLING	GOBP_PROTEIN_TRANSPORT_ALONG_MICROTUBULE
GOBP_BRANCHING_INVOLVED_IN_MAMMARY_GLAND_DUCT_MORPHOGENESIS	GOBP_NEGATIVE_REGULATION_OF_CATECHOLAMINE_SECRETION
GOBP_PROTEIN_LOCALIZATION_TO_POSTSYNAPSE	GOBP_INOSITOL_LIPID_MEDIATED_SIGNALING
GOBP_POSITIVE_REGULATION_OF_SYNAPTIC_TRANSMISSION	GOBP_NEGATIVE_REGULATION_OF_SMALL_GTPASE_MEDIATED_SIGNAL_TRANSDUCTION
GOBP_NOREPINEPHRINE_METABOLIC_PROCESS	GOBP_SMOOTH_MUSCLE_CELL_CHEMOTAXIS
GOBP_RHO_PROTEIN_SIGNAL_TRANSDUCTION	GOBP_POSITIVE_REGULATION_OF_STEROL_TRANSPORT
GOBP_NEGATIVE_REGULATION_OF_ANDROGEN_RECEPTOR_SIGNALING_PATHWAY	GOBP_NOREPINEPHRINE_SECRETION
GOBP_NEGATIVE_REGULATION_OF_AMYLOID_PRECURSOR_PROTEIN_CATABOLIC_PROCESS	GOBP_POSITIVE_REGULATION_OF_BONE_MINERALIZATION
GOBP_RESPONSE_TO_LEPTIN	GOBP_REGULATION_OF_WNT_SIGNALING_PATHWAY_PLANAR_CELL_POLARITY_PATHWAY
GOBP_POSITIVE_REGULATION_OF_TRANSCRIPTION_BY_RNA_POLYMERASE_III	GOBP_STRESS_FIBER_ASSEMBLY
GOBP_POSITIVE_REGULATION_OF_GTPASE_ACTIVITY	GOBP_NEGATIVE_REGULATION_OF_TOR_SIGNALING
GOBP_NEGATIVE_REGULATION_OF_AUTOPHAGOSOME_ASSEMBLY	GOBP_ENTRAINMENT_OF_CIRCADIAN_CLOCK
GOBP_EXTRACELLULAR_MATRIX_ASSEMBLY	GOBP_MIDBRAIN_DOPAMINERGIC_NEURON_DIFFERENTIATION
GOBP_NEGATIVE_REGULATION_OF_FATTY_ACID_TRANSPORT	GOBP_REGULATION_OF_LYASE_ACTIVITY
GOBP_FOCAL_ADHESION_ASSEMBLY	GOBP_NEGATIVE_REGULATION_OF_VASCULAR_ASSOCIATED_SMOOTH_MUSCLE_CELL_PROLIFERATION
GOBP_CARDIAC_SEPTUM_DEVELOPMENT	GOBP_REGULATION_OF_SMOOTH_MUSCLE_CELL_DIFFERENTIATION
GOBP_POSITIVE_REGULATION_OF_POTASSIUM_ION_TRANSMEMBRANE_TRANSPORTER_ACTIVITY	GOBP_RESPONSE_TO_FLUID_SHEAR_STRESS
GOBP_NEURON_PROJECTION_ARBORIZATION	GOBP_NEGATIVE_REGULATION_OF_GROWTH
GOBP_REGULATION_OF_EPITHELIAL_CELL_MIGRATION	GOBP_SEGMENTATION
GOBP_VENTRICULAR_SEPTUM_DEVELOPMENT	GOBP_CELLULAR_RESPONSE_TO_PH
GOBP_ORGANISM_EMERGENCE_FROM_PROTECTIVE_STRUCTURE	GOBP_GLYCOSYLCERAMIDE_METABOLIC_PROCESS
GOBP_MULTICELLULAR_ORGANISMAL_SIGNALING	GOBP_LYMPHANGIOGENESIS
GOBP_PROTEIN_LOCALIZATION_TO_SYNAPSE	GOBP_NEGATIVE_REGULATION_OF_AMINE_TRANSPORT
GOBP_POSITIVE_REGULATION_OF_HISTONE_DEACETYLATION	GOBP_NEGATIVE_REGULATION_OF_SYNAPTIC_TRANSMISSION
GOBP_POSITIVE_REGULATION_OF_PHAGOCYTOSIS_ENGULFMENT	GOBP_REGULATION_OF_CILIUM_MOVEMENT
GOBP_POSITIVE_REGULATION_OF_CELLULAR_RESPONSE_TO_TRANSFORMING_GROWTH_FACTOR_BETA_STIMULUS	GOBP_ORGANIC_CATION_TRANSPORT
GOBP_SYNAPSE_MATURATION	GOBP_LONG_TERM_MEMORY
GOBP_AMYLOID_PRECURSOR_PROTEIN_CATABOLIC_PROCESS	GOBP_PROXIMAL_DISTAL_PATTERN_FORMATION
GOBP_PROTEIN_KINASE_C_SIGNALING	GOBP_POSITIVE_REGULATION_OF_TRANSPORTER_ACTIVITY
GOBP_LONG_TERM_MEMORY	GOBP_REGULATION_OF_RENAL_SYSTEM_PROCESS
GOBP_CYCLIC_NUCLEOTIDE_BIOSYNTHETIC_PROCESS	GOBP_POSITIVE_REGULATION_OF_ANIMAL_ORGAN_MORPHOGENESIS
GOBP_LOCOMOTORY_EXPLORATION_BEHAVIOR	GOBP_NEGATIVE_REGULATION_OF_MAP_KINASE_ACTIVITY
GOBP_NEGATIVE_REGULATION_OF_PROTEIN_SERINE_THREONINE_KINASE_ACTIVITY	GOBP_BRANCHING_INVOLVED_IN_MAMMARY_GLAND_DUCT_MORPHOGENESIS
GOBP_POSITIVE_REGULATION_OF_GLIAL_CELL_MIGRATION	GOBP_POSITIVE_REGULATION_OF_ENDOTHELIAL_CELL_MIGRATION
GOBP_CELLULAR_RESPONSE_TO_INSULIN_STIMULUS	GOBP_REGULATION_OF_SYNAPTIC_TRANSMISSION_GABAERGIC
GOBP_GLOMERULAR_EPITHELIAL_CELL_DEVELOPMENT	GOBP_ALDITOL_PHOSPHATE_METABOLIC_PROCESS
GOBP_CILIUM_MOVEMENT	GOBP_ENDOTHELIUM_DEVELOPMENT
GOBP_SEGMENTATION	GOBP_REGULATION_OF_CELLULAR_RESPONSE_TO_VASCULAR_ENDOTHELIAL_GROWTH_FACTOR_STIMULUS
GOBP_MAMMARY_GLAND_MORPHOGENESIS	GOBP_POSITIVE_REGULATION_OF_SODIUM_ION_TRANSPORT
GOBP_NEGATIVE_REGULATION_OF_ACTIN_FILAMENT_DEPOLYMERIZATION	GOBP_POSITIVE_REGULATION_OF_POTASSIUM_ION_TRANSPORT
GOBP_REGULATION_OF_SKELETAL_MUSCLE_TISSUE_DEVELOPMENT	GOBP_REGULATION_OF_TRIGLYCERIDE_CATABOLIC_PROCESS
GOBP_NEGATIVE_REGULATION_OF_VASCULAR_ASSOCIATED_SMOOTH_MUSCLE_CELL_MIGRATION	GOBP_TERTIARY_ALCOHOL_METABOLIC_PROCESS
GOBP_CRANIOFACIAL_SUTURE_MORPHOGENESIS	GOBP_REGULATION_OF_SYNAPTIC_VESICLE_RECYCLING
GOBP_NEGATIVE_REGULATION_OF_DEPHOSPHORYLATION	GOBP_BLOOD_VESSEL_ENDOTHELIAL_CELL_MIGRATION
GOBP_CARDIAC_MUSCLE_CELL_ACTION_POTENTIAL	GOBP_POSITIVE_REGULATION_OF_CAMP_MEDIATED_SIGNALING
GOBP_SNARE_COMPLEX_ASSEMBLY	GOBP_ENDOCRINE_HORMONE_SECRETION
GOBP_CYCLIC_NUCLEOTIDE_MEDIATED_SIGNALING	GOBP_MEGAKARYOCYTE_DEVELOPMENT
GOBP_PROSTATE_GLAND_GROWTH	GOBP_METANEPHRIC_GLOMERULUS_DEVELOPMENT
GOBP_REGULATION_OF_PRODUCTION_OF_SMALL_RNA_INVOLVED_IN_GENE_SILENCING_BY_RNA	GOBP_NEGATIVE_REGULATION_OF_SYNAPSE_ORGANIZATION
GOBP_NEGATIVE_REGULATION_OF_LIPID_TRANSPORT	GOBP_BODY_MORPHOGENESIS
GOBP_PROTEIN_KINASE_A_SIGNALING	GOBP_RESPONSE_TO_PROGESTERONE
GOBP_LUNG_ALVEOLUS_DEVELOPMENT	GOBP_MICROTUBULE_BASED_TRANSPORT
GOBP_LATERAL_SPROUTING_FROM_AN_EPITHELIUM	GOBP_NEGATIVE_REGULATION_OF_JNK_CASCADE
GOBP_CYTOSOLIC_TRANSPORT	GOBP_CELLULAR_RESPONSE_TO_ACIDIC_PH
GOBP_REGULATION_OF_VACUOLE_ORGANIZATION	GOBP_ENDOTHELIAL_CELL_CHEMOTAXIS
GOBP_RETROGRADE_TRANSPORT_ENDOSOME_TO_GOLGI	GOBP_CALCIUM_ION_REGULATED_EXOCYTOSIS
GOBP_NEGATIVE_REGULATION_OF_SMOOTH_MUSCLE_CELL_DIFFERENTIATION	GOBP_BILE_ACID_METABOLIC_PROCESS
GOBP_CEREBELLAR_PURKINJE_CELL_LAYER_FORMATION	GOBP_POSITIVE_REGULATION_OF_NEURON_PROJECTION_REGENERATION
GOBP_SENSORY_PERCEPTION_OF_LIGHT_STIMULUS	GOBP_BONE_MORPHOGENESIS
GOBP_CELL_JUNCTION_MAINTENANCE	GOBP_ARACHIDONIC_ACID_METABOLIC_PROCESS
GOBP_POSITIVE_REGULATION_OF_NOTCH_SIGNALING_PATHWAY	GOBP_ENDOTHELIAL_CELL_MIGRATION
GOBP_REGULATION_OF_PROTEIN_CONTAINING_COMPLEX_DISASSEMBLY	GOBP_CRANIOFACIAL_SUTURE_MORPHOGENESIS
GOBP_STRESS_FIBER_ASSEMBLY	GOBP_INHIBITORY_SYNAPSE_ASSEMBLY
GOBP_MEMBRANE_DEPOLARIZATION	GOBP_NEURAL_RETINA_DEVELOPMENT
GOBP_CAMERA_TYPE_EYE_PHOTORECEPTOR_CELL_DIFFERENTIATION	GOBP_BONE_MINERALIZATION
GOBP_NEURON_CELL_CELL_ADHESION	GOBP_NEGATIVE_REGULATION_OF_GLUCOSE_IMPORT
GOBP_AUTOPHAGOSOME_MATURATION	GOBP_REGULATION_OF_STEROID_HORMONE_BIOSYNTHETIC_PROCESS
GOBP_PHOSPHOLIPID_METABOLIC_PROCESS	GOBP_NEGATIVE_REGULATION_OF_RHO_PROTEIN_SIGNAL_TRANSDUCTION
GOBP_POSITIVE_REGULATION_OF_POTASSIUM_ION_TRANSPORT	GOBP_CGMP_METABOLIC_PROCESS
GOBP_VACUOLE_ORGANIZATION	GOBP_REGULATION_OF_GLIAL_CELL_MIGRATION
GOBP_NEGATIVE_REGULATION_OF_KINASE_ACTIVITY	GOBP_NEGATIVE_REGULATION_OF_PRODUCTION_OF_MIRNAS_INVOLVED_IN_GENE_SILENCING_BY_MIRNA
GOBP_TRANSFORMING_GROWTH_FACTOR_BETA_RECEPTOR_SIGNALING_PATHWAY	GOBP_FATTY_ACID_METABOLIC_PROCESS
GOBP_POSITIVE_REGULATION_OF_CHROMATIN_ORGANIZATION	GOBP_T_HELPER_2_CELL_DIFFERENTIATION
GOBP_NEGATIVE_REGULATION_OF_PROTEIN_AUTOPHOSPHORYLATION	GOBP_TRANSMEMBRANE_RECEPTOR_PROTEIN_SERINE_THREONINE_KINASE_SIGNALING_PATHWAY
GOBP_MEMBRANE_PROTEIN_PROTEOLYSIS	GOBP_CELL_CELL_JUNCTION_MAINTENANCE
GOBP_CELLULAR_RESPONSE_TO_GLUCOSE_STARVATION	GOBP_MESONEPHRIC_TUBULE_MORPHOGENESIS
GOBP_CELLULAR_RESPONSE_TO_PROSTAGLANDIN_E_STIMULUS	GOBP_REGULATION_OF_POSITIVE_CHEMOTAXIS
GOBP_REGULATION_OF_NON_CANONICAL_WNT_SIGNALING_PATHWAY	GOBP_CORONARY_VASCULATURE_DEVELOPMENT
GOBP_NEGATIVE_REGULATION_OF_ERYTHROCYTE_DIFFERENTIATION	GOBP_MEMBRANE_REPOLARIZATION_DURING_ACTION_POTENTIAL
GOBP_NEGATIVE_REGULATION_OF_PHOSPHORUS_METABOLIC_PROCESS	GOBP_VASCULOGENESIS
GOBP_PLATELET_DERIVED_GROWTH_FACTOR_RECEPTOR_SIGNALING_PATHWAY	GOBP_REGULATION_OF_HORMONE_METABOLIC_PROCESS
GOBP_TRANSMEMBRANE_RECEPTOR_PROTEIN_SERINE_THREONINE_KINASE_SIGNALING_PATHWAY	GOBP_SALIVARY_GLAND_DEVELOPMENT
GOBP_NEGATIVE_REGULATION_OF_PROTEIN_KINASE_B_SIGNALING	GOBP_POSITIVE_REGULATION_OF_EPITHELIAL_CELL_MIGRATION
GOBP_SEROTONIN_METABOLIC_PROCESS	GOBP_MULTICELLULAR_ORGANISMAL_HOMEOSTASIS
GOBP_DOPAMINE_SECRETION	GOBP_REGULATION_OF_TRANSMEMBRANE_RECEPTOR_PROTEIN_SERINE_THREONINE_KINASE_SIGNALING_PATHWAY
GOBP_NEGATIVE_REGULATION_OF_TRANSMEMBRANE_RECEPTOR_PROTEIN_SERINE_THREONINE_KINASE_SIGNALING_PATHWAY	GOBP_RETINA_HOMEOSTASIS
GOBP_REGULATION_OF_PHOSPHATIDYLINOSITOL_3_KINASE_ACTIVITY	GOBP_POSITIVE_REGULATION_OF_POTASSIUM_ION_TRANSMEMBRANE_TRANSPORT
GOBP_SPERM_MOTILITY	GOBP_POSITIVE_REGULATION_OF_INSULIN_LIKE_GROWTH_FACTOR_RECEPTOR_SIGNALING_PATHWAY
GOBP_REGULATION_OF_HISTONE_DEACETYLATION	GOBP_PROTEIN_LOCALIZATION_TO_POSTSYNAPSE
GOBP_POSITIVE_REGULATION_OF_CHOLESTEROL_METABOLIC_PROCESS	GOBP_REGULATION_OF_CARTILAGE_DEVELOPMENT
GOBP_POSITIVE_REGULATION_OF_PEPTIDE_SECRETION	GOBP_COLLECTING_DUCT_DEVELOPMENT
GOBP_RESPONSE_TO_FLUID_SHEAR_STRESS	GOBP_REGULATION_OF_VESICLE_FUSION
GOBP_NEGATIVE_REGULATION_OF_PROTEIN_TYROSINE_KINASE_ACTIVITY	GOBP_POSITIVE_REGULATION_OF_ENDOTHELIAL_CELL_DIFFERENTIATION
GOBP_BROWN_FAT_CELL_DIFFERENTIATION	GOBP_REGULATION_OF_MEMBRANE_POTENTIAL
GOBP_SALIVARY_GLAND_DEVELOPMENT	GOBP_LIPID_CATABOLIC_PROCESS
GOBP_SPHINGOSINE_BIOSYNTHETIC_PROCESS	GOBP_PHOSPHOLIPID_DEPHOSPHORYLATION
GOBP_POSITIVE_REGULATION_OF_CARTILAGE_DEVELOPMENT	GOBP_CGMP_MEDIATED_SIGNALING
GOBP_MAGNESIUM_ION_HOMEOSTASIS	GOBP_PEROXISOME_ORGANIZATION
GOBP_GLAND_MORPHOGENESIS	GOBP_INTRACELLULAR_STEROID_HORMONE_RECEPTOR_SIGNALING_PATHWAY
GOBP_NEGATIVE_REGULATION_OF_LIPID_LOCALIZATION	GOBP_KIDNEY_MORPHOGENESIS
GOBP_PROTEIN_DESTABILIZATION	GOBP_ORGANISM_EMERGENCE_FROM_PROTECTIVE_STRUCTURE
GOBP_POSITIVE_REGULATION_OF_OSSIFICATION	GOBP_PHOSPHATIDYLINOSITOL_METABOLIC_PROCESS
GOBP_REGULATION_OF_MUSCLE_ORGAN_DEVELOPMENT	GOBP_POSITIVE_REGULATION_OF_OSSIFICATION
GOBP_VESICLE_LOCALIZATION	GOBP_POSITIVE_REGULATION_OF_ENDOTHELIAL_CELL_CHEMOTAXIS
GOBP_REGULATION_OF_GTPASE_ACTIVITY	GOBP_REGULATION_OF_BONE_MINERALIZATION
GOBP_NEGATIVE_REGULATION_OF_OSTEOCLAST_DIFFERENTIATION	GOBP_NEGATIVE_REGULATION_OF_VIRAL_TRANSCRIPTION
GOBP_MAMMARY_GLAND_EPITHELIUM_DEVELOPMENT	GOBP_NEGATIVE_REGULATION_OF_INTRACELLULAR_SIGNAL_TRANSDUCTION
GOBP_PIGMENT_GRANULE_LOCALIZATION	GOBP_REGULATION_OF_EPITHELIAL_CELL_APOPTOTIC_PROCESS
GOBP_NUCLEAR_TRANSCRIBED_MRNA_POLY_A_TAIL_SHORTENING	GOBP_POSITIVE_REGULATION_OF_GLYCOPROTEIN_METABOLIC_PROCESS
GOBP_HISTONE_H3_K4_TRIMETHYLATION	GOBP_POSITIVE_REGULATION_OF_STRESS_FIBER_ASSEMBLY
GOBP_CELL_MIGRATION_INVOLVED_IN_GASTRULATION	GOBP_NEGATIVE_REGULATION_OF_MYOTUBE_DIFFERENTIATION
GOBP_NEGATIVE_REGULATION_OF_NEURAL_PRECURSOR_CELL_PROLIFERATION	GOBP_NEGATIVE_REGULATION_OF_MUSCLE_ORGAN_DEVELOPMENT
GOBP_CARNITINE_SHUTTLE	GOBP_DEVELOPMENTAL_PIGMENTATION
GOBP_CELL_SUBSTRATE_JUNCTION_ORGANIZATION	GOBP_MAMMARY_GLAND_DUCT_MORPHOGENESIS
GOBP_CATECHOLAMINE_SECRETION	GOBP_NEGATIVE_REGULATION_OF_CARDIAC_MUSCLE_CELL_PROLIFERATION
GOBP_REGULATION_OF_POTASSIUM_ION_TRANSMEMBRANE_TRANSPORTER_ACTIVITY	GOBP_XENOBIOTIC_CATABOLIC_PROCESS
GOBP_REGULATION_OF_EXTRACELLULAR_MATRIX_ASSEMBLY	GOBP_NEGATIVE_REGULATION_OF_FATTY_ACID_OXIDATION
GOBP_POSITIVE_REGULATION_OF_SIGNAL_TRANSDUCTION_BY_P53_CLASS_MEDIATOR	GOBP_METANEPHRIC_TUBULE_MORPHOGENESIS
GOBP_NEGATIVE_REGULATION_OF_CELLULAR_RESPONSE_TO_INSULIN_STIMULUS	GOBP_EXOCYTIC_PROCESS
GOBP_REGULATION_OF_SODIUM_ION_TRANSMEMBRANE_TRANSPORTER_ACTIVITY	GOBP_POSITIVE_REGULATION_OF_CELL_JUNCTION_ASSEMBLY
GOBP_REGULATION_OF_ENDOTHELIAL_CELL_MIGRATION	GOBP_REGULATION_OF_POLYSACCHARIDE_BIOSYNTHETIC_PROCESS
GOBP_REGULATION_OF_WNT_SIGNALING_PATHWAY_PLANAR_CELL_POLARITY_PATHWAY	GOBP_REGULATION_OF_AMYLOID_PRECURSOR_PROTEIN_CATABOLIC_PROCESS
GOBP_EXPORT_ACROSS_PLASMA_MEMBRANE	GOBP_FATTY_ACID_BETA_OXIDATION
GOBP_POSITIVE_REGULATION_OF_BONE_MINERALIZATION	GOBP_GENITALIA_MORPHOGENESIS
GOBP_HISTONE_H4_K5_ACETYLATION	GOBP_ACTIVATION_OF_GTPASE_ACTIVITY
GOBP_SYNAPTIC_VESICLE_ENDOSOMAL_PROCESSING	GOBP_ADAPTATION_OF_SIGNALING_PATHWAY
GOBP_NEGATIVE_REGULATION_OF_MYELOID_CELL_DIFFERENTIATION	GOBP_LATERAL_SPROUTING_FROM_AN_EPITHELIUM
GOBP_INSULIN_SECRETION	GOBP_ANIMAL_ORGAN_MATURATION
GOBP_RESPONSE_TO_PEPTIDE_HORMONE	GOBP_PROTEIN_DEGLYCOSYLATION
GOBP_NEGATIVE_REGULATION_OF_EPIDERMAL_GROWTH_FACTOR_ACTIVATED_RECEPTOR_ACTIVITY	GOBP_REGULATION_OF_NEUROTRANSMITTER_LEVELS
GOBP_EYE_PHOTORECEPTOR_CELL_DEVELOPMENT	GOBP_REGULATION_OF_NON_CANONICAL_WNT_SIGNALING_PATHWAY
GOBP_REGULATION_OF_PROTEIN_DEPOLYMERIZATION	GOBP_REGULATION_OF_STEROL_TRANSPORT
GOBP_CELLULAR_RESPONSE_TO_PEPTIDE	GOBP_EXPLORATION_BEHAVIOR
GOBP_URETER_DEVELOPMENT	GOBP_MESONEPHROS_DEVELOPMENT
GOBP_REGULATION_OF_RECEPTOR_RECYCLING	GOBP_NEGATIVE_REGULATION_OF_MYELOID_CELL_DIFFERENTIATION
GOBP_NEGATIVE_REGULATION_OF_SYNAPTIC_TRANSMISSION	GOBP_REGULATION_OF_CARDIAC_CONDUCTION
GOBP_CELL_MATRIX_ADHESION	GOBP_MAMMARY_GLAND_EPITHELIUM_DEVELOPMENT
GOBP_REGULATION_OF_TOR_SIGNALING	GOBP_POSITIVE_REGULATION_OF_BLOOD_VESSEL_ENDOTHELIAL_CELL_MIGRATION
GOBP_MIDBRAIN_DOPAMINERGIC_NEURON_DIFFERENTIATION	GOBP_REGULATION_OF_AMPA_RECEPTOR_ACTIVITY
GOBP_CELLULAR_RESPONSE_TO_STARVATION	GOBP_NEGATIVE_REGULATION_OF_ACTIN_FILAMENT_BUNDLE_ASSEMBLY
GOBP_SMOOTH_MUSCLE_CELL_DIFFERENTIATION	GOBP_PHOSPHATIDIC_ACID_METABOLIC_PROCESS
GOBP_NEGATIVE_REGULATION_OF_MACROAUTOPHAGY	GOBP_EYE_PHOTORECEPTOR_CELL_DEVELOPMENT
GOBP_CELL_CELL_JUNCTION_MAINTENANCE	GOBP_RHO_PROTEIN_SIGNAL_TRANSDUCTION
GOBP_CELL_MIGRATION_IN_HINDBRAIN	GOBP_WHITE_FAT_CELL_DIFFERENTIATION
GOBP_REGULATION_OF_BROWN_FAT_CELL_DIFFERENTIATION	GOBP_REGULATION_OF_TRIGLYCERIDE_METABOLIC_PROCESS
GOBP_ORGANIC_CATION_TRANSPORT	GOBP_RENAL_SYSTEM_PROCESS_INVOLVED_IN_REGULATION_OF_SYSTEMIC_ARTERIAL_BLOOD_PRESSURE
GOBP_NEUROTRANSMITTER_METABOLIC_PROCESS	GOBP_PRIMARY_ALCOHOL_METABOLIC_PROCESS
GOBP_NEGATIVE_REGULATION_OF_HEART_RATE	GOBP_POSITIVE_REGULATION_OF_PHAGOCYTOSIS_ENGULFMENT
GOBP_POSITIVE_REGULATION_OF_GLYCOLYTIC_PROCESS	GOBP_PROTEIN_ACTIVATION_CASCADE
GOBP_CAMP_METABOLIC_PROCESS	GOBP_OVULATION
GOBP_NEGATIVE_REGULATION_OF_IMMUNOGLOBULIN_PRODUCTION	GOBP_REGULATION_OF_NOTCH_SIGNALING_PATHWAY
GOBP_REGULATION_OF_CELL_PROLIFERATION_INVOLVED_IN_KIDNEY_DEVELOPMENT	GOBP_RESPONSE_TO_AUDITORY_STIMULUS
GOBP_REGULATION_OF_SODIUM_ION_TRANSPORT	GOBP_REGULATION_OF_GLUCOSE_TRANSMEMBRANE_TRANSPORT
GOBP_KIDNEY_EPITHELIUM_DEVELOPMENT	GOBP_REGULATION_OF_VASCULOGENESIS
GOBP_REGULATION_OF_FATTY_ACID_METABOLIC_PROCESS	GOBP_REGULATION_OF_MUSCLE_CONTRACTION
GOBP_REGULATION_OF_SPROUTING_ANGIOGENESIS	GOBP_AMEBOIDAL_TYPE_CELL_MIGRATION
GOBP_NEURON_MATURATION	GOBP_REGULATION_OF_OSTEOBLAST_DIFFERENTIATION
GOBP_HEART_VALVE_DEVELOPMENT	GOBP_ACTIVATION_OF_TRANSMEMBRANE_RECEPTOR_PROTEIN_TYROSINE_KINASE_ACTIVITY
GOBP_REGULATION_OF_CELLULAR_RESPONSE_TO_TRANSFORMING_GROWTH_FACTOR_BETA_STIMULUS	GOBP_AMYLOID_PRECURSOR_PROTEIN_CATABOLIC_PROCESS
GOBP_REGULATION_OF_TRIGLYCERIDE_CATABOLIC_PROCESS	GOBP_BROWN_FAT_CELL_DIFFERENTIATION
GOBP_RESPONSE_TO_ESTROGEN	GOBP_NEURON_MATURATION
GOBP_ADRENERGIC_RECEPTOR_SIGNALING_PATHWAY	GOBP_NEGATIVE_REGULATION_OF_BLOOD_CIRCULATION
GOBP_REGULATION_OF_TORC1_SIGNALING	GOBP_PROTEIN_LOCALIZATION_TO_SYNAPSE
GOBP_MICROTUBULE_BUNDLE_FORMATION	GOBP_PARENTAL_BEHAVIOR
GOBP_RENAL_FILTRATION	GOBP_PROSTATE_GLAND_DEVELOPMENT
GOBP_REGULATION_OF_GASTRULATION	GOBP_REGULATION_OF_CARDIAC_MUSCLE_CONTRACTION
GOBP_RECEPTOR_LOCALIZATION_TO_SYNAPSE	GOBP_LIPID_OXIDATION
GOBP_DORSAL_VENTRAL_PATTERN_FORMATION	GOBP_EPITHELIAL_STRUCTURE_MAINTENANCE
GOBP_ENDOTHELIUM_DEVELOPMENT	GOBP_PROSTATE_GLAND_MORPHOGENESIS
GOBP_POSITIVE_REGULATION_OF_MHC_CLASS_II_BIOSYNTHETIC_PROCESS	GOBP_GLUCOCORTICOID_METABOLIC_PROCESS
GOBP_REGULATION_OF_POSTSYNAPTIC_MEMBRANE_NEUROTRANSMITTER_RECEPTOR_LEVELS	GOBP_VOCALIZATION_BEHAVIOR
GOBP_REGULATION_OF_TRANSMEMBRANE_RECEPTOR_PROTEIN_SERINE_THREONINE_KINASE_SIGNALING_PATHWAY	GOBP_NEGATIVE_REGULATION_OF_NEURAL_PRECURSOR_CELL_PROLIFERATION
GOBP_RESPIRATORY_GASEOUS_EXCHANGE_BY_RESPIRATORY_SYSTEM	GOBP_SYNAPTIC_TRANSMISSION_GLUTAMATERGIC
GOBP_ANTERIOR_POSTERIOR_PATTERN_SPECIFICATION	GOBP_SPECIFICATION_OF_ANIMAL_ORGAN_IDENTITY
GOBP_LIPID_TRANSLOCATION	GOBP_REGULATION_OF_HIGH_VOLTAGE_GATED_CALCIUM_CHANNEL_ACTIVITY
GOBP_REGULATION_OF_PEROXISOME_PROLIFERATOR_ACTIVATED_RECEPTOR_SIGNALING_PATHWAY	GOBP_ORGANIC_HYDROXY_COMPOUND_TRANSPORT
GOBP_NEGATIVE_REGULATION_OF_CELL_GROWTH	GOBP_POSITIVE_REGULATION_OF_INTERLEUKIN_13_PRODUCTION
GOBP_STORE_OPERATED_CALCIUM_ENTRY	GOBP_UTERUS_DEVELOPMENT
GOBP_REGULATION_OF_DEPHOSPHORYLATION	GOBP_REGULATION_OF_RHO_PROTEIN_SIGNAL_TRANSDUCTION
GOBP_CILIUM_OR_FLAGELLUM_DEPENDENT_CELL_MOTILITY	GOBP_REGULATION_OF_SPROUTING_ANGIOGENESIS
GOBP_CELL_COMMUNICATION_INVOLVED_IN_CARDIAC_CONDUCTION	GOBP_TUBULIN_DEACETYLATION
GOBP_REGULATION_OF_ENDOTHELIAL_CELL_DEVELOPMENT	GOBP_DIACYLGLYCEROL_METABOLIC_PROCESS
GOBP_CARNITINE_METABOLIC_PROCESS	GOBP_SPROUTING_ANGIOGENESIS
GOBP_CYTOPLASMIC_MICROTUBULE_ORGANIZATION
GOBP_REGULATION_OF_LIPID_KINASE_ACTIVITY
GOBP_HEPARIN_METABOLIC_PROCESS
GOBP_CELLULAR_RESPONSE_TO_ESTROGEN_STIMULUS
GOBP_GOLGI_ORGANIZATION
GOBP_INTERLEUKIN_7_MEDIATED_SIGNALING_PATHWAY
GOBP_SA_NODE_CELL_TO_ATRIAL_CARDIAC_MUSCLE_CELL_COMMUNICATION
GOBP_NEGATIVE_REGULATION_OF_PROTEIN_LOCALIZATION_TO_NUCLEUS
GOBP_NEGATIVE_REGULATION_OF_FATTY_ACID_METABOLIC_PROCESS
GOBP_CYCLIC_NUCLEOTIDE_METABOLIC_PROCESS
GOBP_REGULATION_OF_MULTICELLULAR_ORGANISM_GROWTH
GOBP_PEROXISOME_PROLIFERATOR_ACTIVATED_RECEPTOR_SIGNALING_PATHWAY
GOBP_GOLGI_TO_LYSOSOME_TRANSPORT
GOBP_SECRETORY_GRANULE_ORGANIZATION
GOBP_POSITIVE_REGULATION_OF_CYCLASE_ACTIVITY
GOBP_NEGATIVE_REGULATION_OF_MAPK_CASCADE
GOBP_RESPONSE_TO_TRANSFORMING_GROWTH_FACTOR_BETA
GOBP_NEGATIVE_REGULATION_OF_PHOSPHATIDYLINOSITOL_3_KINASE_SIGNALING
GOBP_NEGATIVE_REGULATION_OF_GLUCOSE_IMPORT
GOBP_PHOSPHOLIPID_BIOSYNTHETIC_PROCESS
GOBP_REGULATION_OF_BONE_MINERALIZATION
GOBP_BONE_MINERALIZATION
GOBP_NEURON_PROJECTION_EXTENSION
GOBP_NEGATIVE_REGULATION_OF_VASCULAR_PERMEABILITY
GOBP_RESPONSE_TO_STEROID_HORMONE
GOBP_REGULATION_OF_NEUROTRANSMITTER_LEVELS
GOBP_REGULATION_OF_MICROTUBULE_BASED_MOVEMENT
GOBP_TORC1_SIGNALING
GOBP_REGULATION_OF_HISTONE_MODIFICATION
GOBP_REGULATION_OF_OSSIFICATION
GOBP_POSITIVE_REGULATION_OF_BMP_SIGNALING_PATHWAY
GOBP_REGULATION_OF_CELL_MIGRATION_INVOLVED_IN_SPROUTING_ANGIOGENESIS
GOBP_CELLULAR_COMPONENT_MAINTENANCE
GOBP_NEPHRON_EPITHELIUM_DEVELOPMENT
GOBP_LIPID_PHOSPHORYLATION
GOBP_RENAL_TUBULE_DEVELOPMENT
GOBP_POSITIVE_REGULATION_OF_TRANSFORMING_GROWTH_FACTOR_BETA_PRODUCTION
GOBP_UROGENITAL_SYSTEM_DEVELOPMENT
GOBP_NEGATIVE_REGULATION_OF_MAP_KINASE_ACTIVITY
GOBP_NEGATIVE_REGULATION_OF_CELL_SIZE
GOBP_NEGATIVE_REGULATION_OF_LIPID_CATABOLIC_PROCESS
GOBP_REGULATION_OF_GLUCOSE_METABOLIC_PROCESS
GOBP_MICROTUBULE_BASED_MOVEMENT
GOBP_LOOP_OF_HENLE_DEVELOPMENT
GOBP_RESPONSE_TO_ISCHEMIA
GOBP_PIGMENT_GRANULE_ORGANIZATION
GOBP_VASCULOGENESIS
GOBP_LOCOMOTOR_RHYTHM
GOBP_RESPONSE_TO_INSULIN
GOBP_REGULATION_OF_AUTOPHAGY
GOBP_NEGATIVE_REGULATION_OF_SPROUTING_ANGIOGENESIS
GOBP_S_ADENOSYLMETHIONINE_METABOLIC_PROCESS
GOBP_POSITIVE_REGULATION_OF_PROTEIN_DEACETYLATION
GOBP_PEPTIDE_SECRETION
GOBP_CARBOHYDRATE_TRANSPORT
GOBP_CELL_MIGRATION_INVOLVED_IN_SPROUTING_ANGIOGENESIS
GOBP_IONOTROPIC_GLUTAMATE_RECEPTOR_SIGNALING_PATHWAY
GOBP_SIGNAL_RELEASE
GOBP_NEURON_MIGRATION
GOBP_REGULATION_OF_TRANSPORTER_ACTIVITY
GOBP_NEGATIVE_REGULATION_OF_NEURON_PROJECTION_DEVELOPMENT
GOBP_AMEBOIDAL_TYPE_CELL_MIGRATION
GOBP_NEGATIVE_REGULATION_OF_AXONOGENESIS
GOBP_NEUTROPHIL_MEDIATED_CYTOTOXICITY
GOBP_NEGATIVE_REGULATION_OF_CARDIAC_MUSCLE_CELL_PROLIFERATION
GOBP_SPONTANEOUS_SYNAPTIC_TRANSMISSION
GOBP_NEGATIVE_REGULATION_OF_ANION_TRANSMEMBRANE_TRANSPORT
GOBP_POSITIVE_REGULATION_OF_INSULIN_LIKE_GROWTH_FACTOR_RECEPTOR_SIGNALING_PATHWAY
GOBP_REGULATION_OF_ACTIN_FILAMENT_BUNDLE_ASSEMBLY
GOBP_DEVELOPMENTAL_CELL_GROWTH
GOBP_POSITIVE_REGULATION_OF_VASCULOGENESIS
GOBP_TRANSMISSION_OF_NERVE_IMPULSE
GOBP_NEGATIVE_REGULATION_OF_NIK_NF_KAPPAB_SIGNALING
GOBP_REGULATION_OF_ACTOMYOSIN_STRUCTURE_ORGANIZATION
GOBP_METANEPHROS_DEVELOPMENT
GOBP_NEGATIVE_REGULATION_OF_PROTEIN_SUMOYLATION
GOBP_REGULATION_OF_NUCLEAR_TRANSCRIBED_MRNA_POLY_A_TAIL_SHORTENING
GOBP_MAMMARY_GLAND_DUCT_MORPHOGENESIS
GOBP_GLUCOCORTICOID_BIOSYNTHETIC_PROCESS
GOBP_REGULATION_OF_PEPTIDE_SECRETION
GOBP_REGULATION_OF_CARDIAC_CONDUCTION
GOBP_CELLULAR_RESPONSE_TO_BRAIN_DERIVED_NEUROTROPHIC_FACTOR_STIMULUS
GOBP_NEPHRON_MORPHOGENESIS
GOBP_POSITIVE_REGULATION_OF_EPITHELIAL_CELL_MIGRATION
GOBP_REGULATION_OF_EPITHELIAL_CELL_APOPTOTIC_PROCESS
GOBP_SOMITOGENESIS
GOBP_ENDOTHELIAL_CELL_APOPTOTIC_PROCESS
GOBP_NUCLEOSIDE_DIPHOSPHATE_CATABOLIC_PROCESS
GOBP_POSITIVE_REGULATION_OF_SMOOTH_MUSCLE_CELL_DIFFERENTIATION
GOBP_PHAGOLYSOSOME_ASSEMBLY
GOBP_REGULATION_OF_VESICLE_FUSION
GOBP_ADRENAL_GLAND_DEVELOPMENT
GOBP_VESICLE_CYTOSKELETAL_TRAFFICKING
GOBP_JNK_CASCADE
GOBP_SCHWANN_CELL_DIFFERENTIATION
GOBP_PROTEIN_TARGETING_TO_VACUOLE
GOBP_REGULATION_OF_AXONOGENESIS
GOBP_SECONDARY_HEART_FIELD_SPECIFICATION
GOBP_REGULATION_OF_GLIAL_CELL_MIGRATION
GOBP_EPIBOLY
GOBP_POSITIVE_REGULATION_OF_CHONDROCYTE_DIFFERENTIATION
GOBP_REGULATION_OF_TRANSCRIPTION_REGULATORY_REGION_DNA_BINDING
GOBP_REGULATION_OF_HISTONE_DEACETYLASE_ACTIVITY
GOBP_MITOPHAGY
GOBP_METANEPHRIC_GLOMERULUS_DEVELOPMENT
GOBP_CELLULAR_COMPONENT_ASSEMBLY_INVOLVED_IN_MORPHOGENESIS
GOBP_POSITIVE_REGULATION_OF_FIBROBLAST_MIGRATION
GOBP_LYMPH_VESSEL_DEVELOPMENT
GOBP_VOCALIZATION_BEHAVIOR
GOBP_PEROXISOMAL_MEMBRANE_TRANSPORT
GOBP_POSITIVE_REGULATION_OF_CELL_MIGRATION_INVOLVED_IN_SPROUTING_ANGIOGENESIS
GOBP_DEVELOPMENTAL_GROWTH_INVOLVED_IN_MORPHOGENESIS
GOBP_BRANCHING_INVOLVED_IN_SALIVARY_GLAND_MORPHOGENESIS
GOBP_CELLULAR_RESPONSE_TO_ACIDIC_PH
GOBP_N_GLYCAN_PROCESSING
GOBP_GLYCOSYLCERAMIDE_METABOLIC_PROCESS
GOBP_NEGATIVE_REGULATION_OF_AXON_EXTENSION
GOBP_INHIBITORY_SYNAPSE_ASSEMBLY
GOBP_REGULATION_OF_DEVELOPMENTAL_GROWTH
GOBP_PLATELET_MORPHOGENESIS
GOBP_EMBRYONIC_PATTERN_SPECIFICATION
GOBP_REGULATION_OF_JNK_CASCADE
GOBP_REGULATION_OF_MYELOID_CELL_DIFFERENTIATION
GOBP_SCHWANN_CELL_DEVELOPMENT
GOBP_REGULATION_OF_POLYSACCHARIDE_METABOLIC_PROCESS
GOBP_NEGATIVE_REGULATION_OF_STRESS_ACTIVATED_PROTEIN_KINASE_SIGNALING_CASCADE
GOBP_CALCIUM_ION_REGULATED_EXOCYTOSIS
GOBP_REGULATION_OF_OSTEOBLAST_PROLIFERATION
GOBP_HISTONE_H3_K9_DEMETHYLATION
GOBP_CELLULAR_SODIUM_ION_HOMEOSTASIS
GOBP_AORTA_DEVELOPMENT
GOBP_NEGATIVE_REGULATION_OF_CELL_PROJECTION_ORGANIZATION
GOBP_ENTRAINMENT_OF_CIRCADIAN_CLOCK
GOBP_RESPONSE_TO_LAMINAR_FLUID_SHEAR_STRESS
GOBP_CELLULAR_RESPONSE_TO_GLUCAGON_STIMULUS
GOBP_ENERGY_HOMEOSTASIS
GOBP_CELL_GROWTH
GOBP_SYNAPTIC_TRANSMISSION_GLUTAMATERGIC
GOBP_RESPIRATORY_SYSTEM_PROCESS
GOBP_NEGATIVE_REGULATION_OF_CELL_ADHESION_MEDIATED_BY_INTEGRIN
GOBP_REGULATION_OF_STEROID_HORMONE_BIOSYNTHETIC_PROCESS
GOBP_PEPTIDE_HORMONE_SECRETION
GOBP_LYTIC_VACUOLE_ORGANIZATION
GOBP_VESICLE_DOCKING_INVOLVED_IN_EXOCYTOSIS
GOBP_POSITIVE_REGULATION_OF_CATABOLIC_PROCESS
GOBP_NEUROTRANSMITTER_RECEPTOR_TRANSPORT
GOBP_CHEMOKINE_C_X_C_MOTIF_LIGAND_2_PRODUCTION
GOBP_NEGATIVE_REGULATION_OF_SUPRAMOLECULAR_FIBER_ORGANIZATION
GOBP_REGULATION_OF_EMBRYONIC_DEVELOPMENT
GOBP_REGULATION_OF_AMYLOID_PRECURSOR_PROTEIN_CATABOLIC_PROCESS
GOBP_BASEMENT_MEMBRANE_ORGANIZATION
GOBP_POSITIVE_REGULATION_OF_SMOOTH_MUSCLE_CELL_MIGRATION
GOBP_MAINTENANCE_OF_SYNAPSE_STRUCTURE
GOBP_REGULATION_OF_OSTEOBLAST_DIFFERENTIATION
GOBP_REGULATION_OF_PROTEIN_ACETYLATION
GOBP_SMOOTH_MUSCLE_CELL_CHEMOTAXIS
GOBP_BONE_GROWTH
GOBP_PROSTATE_GLAND_DEVELOPMENT
GOBP_BONE_MATURATION
GOBP_ADENYLATE_CYCLASE_ACTIVATING_ADRENERGIC_RECEPTOR_SIGNALING_PATHWAY
GOBP_SEGMENT_SPECIFICATION
GOBP_PHAGOSOME_LYSOSOME_FUSION
GOBP_NOTCH_SIGNALING_PATHWAY
GOBP_OVULATION
GOBP_PROTEIN_AUTOUBIQUITINATION
GOBP_REGULATION_OF_ADENYLATE_CYCLASE_ACTIVITY
GOBP_CORONARY_VASCULATURE_MORPHOGENESIS
GOBP_REGULATION_OF_CELL_MATRIX_ADHESION
GOBP_ETHER_BIOSYNTHETIC_PROCESS
GOBP_FATTY_ACID_TRANSMEMBRANE_TRANSPORT
GOBP_EPITHELIAL_STRUCTURE_MAINTENANCE
GOBP_NEGATIVE_REGULATION_OF_LIPID_METABOLIC_PROCESS
GOBP_RESPONSE_TO_MITOCHONDRIAL_DEPOLARISATION
GOBP_MYELIN_ASSEMBLY
GOBP_CORTICOSTEROID_RECEPTOR_SIGNALING_PATHWAY
GOBP_HISTONE_MONOUBIQUITINATION
GOBP_NEGATIVE_REGULATION_OF_SODIUM_ION_TRANSMEMBRANE_TRANSPORT
GOBP_EXPLORATION_BEHAVIOR
GOBP_TOR_SIGNALING
GOBP_SPROUTING_ANGIOGENESIS
GOBP_PHOSPHATIDYLINOSITOL_PHOSPHORYLATION
GOBP_NEGATIVE_REGULATION_OF_CELL_MIGRATION_INVOLVED_IN_SPROUTING_ANGIOGENESIS
GOBP_REGULATION_OF_MEMBRANE_DEPOLARIZATION
GOBP_MULTICELLULAR_ORGANISMAL_HOMEOSTASIS
GOBP_PROSTATE_GLAND_MORPHOGENESIS
GOBP_LYMPH_VESSEL_MORPHOGENESIS
GOBP_DENDRITE_MORPHOGENESIS
GOBP_NEGATIVE_REGULATION_OF_ORGANELLE_ASSEMBLY
GOBP_VESICLE_ORGANIZATION
GOBP_EPITHELIAL_TUBE_MORPHOGENESIS
GOBP_ESTABLISHMENT_OF_ENDOTHELIAL_BARRIER
GOBP_BONE_DEVELOPMENT
GOBP_BONE_CELL_DEVELOPMENT
GOBP_ACTOMYOSIN_STRUCTURE_ORGANIZATION
GOBP_POSITIVE_REGULATION_OF_GLUCOSE_METABOLIC_PROCESS
GOBP_REGULATION_OF_CYCLASE_ACTIVITY
GOBP_REGULATION_OF_CARTILAGE_DEVELOPMENT
GOBP_NEUROMUSCULAR_JUNCTION_DEVELOPMENT
GOBP_UV_PROTECTION
GOBP_REGULATION_OF_CILIUM_MOVEMENT
GOBP_NEUROTRANSMITTER_GATED_ION_CHANNEL_CLUSTERING
GOBP_NEGATIVE_REGULATION_OF_PHOSPHORYLATION
GOBP_EMBRYONIC_HEMOPOIESIS
GOBP_POSITIVE_REGULATION_OF_RECEPTOR_RECYCLING
GOBP_PHOSPHATIDIC_ACID_METABOLIC_PROCESS
GOBP_POSITIVE_REGULATION_OF_CELL_SUBSTRATE_JUNCTION_ORGANIZATION
GOBP_NEGATIVE_REGULATION_OF_CARBOHYDRATE_METABOLIC_PROCESS
GOBP_KIDNEY_MORPHOGENESIS
GOBP_TUBULIN_DEACETYLATION
GOBP_ARTERY_DEVELOPMENT
GOBP_REGULATION_OF_FATTY_ACID_BETA_OXIDATION
GOBP_REGULATION_OF_NEURON_MIGRATION
GOBP_NEUROTRANSMITTER_RECEPTOR_LOCALIZATION_TO_POSTSYNAPTIC_SPECIALIZATION_MEMBRANE
GOBP_POSITIVE_REGULATION_OF_MYELINATION
GOBP_POSITIVE_REGULATION_OF_TRANSCRIPTION_OF_NOTCH_RECEPTOR_TARGET
GOBP_POSITIVE_REGULATION_OF_COLLAGEN_METABOLIC_PROCESS
GOBP_REGULATION_OF_MEMBRANE_INVAGINATION
GOBP_PROTEIN_MONO_ADP_RIBOSYLATION
GOBP_POSITIVE_REGULATION_OF_SMALL_GTPASE_MEDIATED_SIGNAL_TRANSDUCTION
GOBP_SEQUESTERING_OF_TRIGLYCERIDE
GOBP_PROTEIN_AUTOPHOSPHORYLATION
GOBP_EXOCRINE_SYSTEM_DEVELOPMENT
GOBP_POSITIVE_REGULATION_OF_BLOOD_VESSEL_ENDOTHELIAL_CELL_MIGRATION
GOBP_REGULATION_OF_LIPID_METABOLIC_PROCESS
GOBP_NEGATIVE_REGULATION_OF_POSTTRANSCRIPTIONAL_GENE_SILENCING
GOBP_REGULATION_OF_ACTIN_NUCLEATION
GOBP_PROTEIN_LOCALIZATION_TO_VACUOLE
GOBP_EPIDERMAL_GROWTH_FACTOR_RECEPTOR_SIGNALING_PATHWAY
GOBP_ENDOTHELIAL_CELL_MIGRATION
GOBP_NATURAL_KILLER_CELL_DIFFERENTIATION
GOBP_MESENCHYMAL_CELL_DIFFERENTIATION
GOBP_REGULATION_OF_PEPTIDE_HORMONE_SECRETION
GOBP_CARBOHYDRATE_HOMEOSTASIS
GOBP_VASCULAR_ASSOCIATED_SMOOTH_MUSCLE_CELL_MIGRATION
GOBP_TISSUE_MIGRATION
GOBP_OVULATION_CYCLE
GOBP_PREASSEMBLY_OF_GPI_ANCHOR_IN_ER_MEMBRANE
GOBP_REGULATION_OF_CELL_SUBSTRATE_JUNCTION_ORGANIZATION
GOBP_MORPHOGENESIS_OF_AN_EPITHELIAL_SHEET
GOBP_POSITIVE_REGULATION_OF_INTERLEUKIN_13_PRODUCTION
GOBP_FACE_DEVELOPMENT
GOBP_REGULATION_OF_EPITHELIAL_TO_MESENCHYMAL_TRANSITION
GOBP_REGULATION_OF_MEMBRANE_PROTEIN_ECTODOMAIN_PROTEOLYSIS
GOBP_ACTIVATION_OF_TRANSMEMBRANE_RECEPTOR_PROTEIN_TYROSINE_KINASE_ACTIVITY
GOBP_PARENTAL_BEHAVIOR
GOBP_PROTEIN_LOCALIZATION_TO_PRESYNAPSE
GOBP_CGMP_METABOLIC_PROCESS
GOBP_PROTEIN_ADP_RIBOSYLATION
GOBP_DIGESTIVE_SYSTEM_DEVELOPMENT
GOBP_CENTRIOLE_CENTRIOLE_COHESION
GOBP_MESONEPHROS_DEVELOPMENT
GOBP_REGULATION_OF_DEACETYLASE_ACTIVITY
GOBP_POSITIVE_REGULATION_OF_SECRETION
GOBP_SPHINGOLIPID_BIOSYNTHETIC_PROCESS
GOBP_AMYLOID_PRECURSOR_PROTEIN_METABOLIC_PROCESS
GOBP_PRODUCTION_OF_SMALL_RNA_INVOLVED_IN_GENE_SILENCING_BY_RNA
GOBP_NEGATIVE_REGULATION_OF_SODIUM_ION_TRANSPORT
GOBP_PEROXISOME_ORGANIZATION
GOBP_POSITIVE_REGULATION_OF_DEVELOPMENTAL_GROWTH
GOBP_POSITIVE_REGULATION_OF_POTASSIUM_ION_TRANSMEMBRANE_TRANSPORT
GOBP_NEGATIVE_REGULATION_OF_SMALL_MOLECULE_METABOLIC_PROCESS
GOBP_REGULATION_OF_AMPA_RECEPTOR_ACTIVITY
GOBP_NEGATIVE_REGULATION_OF_CATECHOLAMINE_SECRETION
GOBP_SMAD_PROTEIN_SIGNAL_TRANSDUCTION
GOBP_POSITIVE_REGULATION_OF_CARBOHYDRATE_METABOLIC_PROCESS
GOBP_AV_NODE_CELL_TO_BUNDLE_OF_HIS_CELL_COMMUNICATION
GOBP_WOUND_HEALING_SPREADING_OF_EPIDERMAL_CELLS
GOBP_SYNAPTIC_VESICLE_EXOCYTOSIS
GOBP_RESPONSE_TO_ATP
GOBP_NEGATIVE_REGULATION_OF_ORGANIC_ACID_TRANSPORT
GOBP_POSITIVE_REGULATION_OF_ENDOTHELIAL_CELL_MIGRATION
GOBP_CIRCADIAN_REGULATION_OF_GENE_EXPRESSION
GOBP_NEURON_PROJECTION_REGENERATION
GOBP_RENAL_ABSORPTION
GOBP_REGULATION_OF_SYNAPTIC_PLASTICITY
GOBP_GASTRULATION
GOBP_SYNAPTIC_TRANSMISSION_GABAERGIC
GOBP_MESENCHYME_DEVELOPMENT
GOBP_INACTIVATION_OF_MAPK_ACTIVITY
GOBP_BLOOD_VESSEL_ENDOTHELIAL_CELL_MIGRATION
GOBP_POSITIVE_REGULATION_OF_CATECHOLAMINE_SECRETION
GOBP_POSITIVE_REGULATION_OF_RHO_PROTEIN_SIGNAL_TRANSDUCTION
GOBP_METANEPHRIC_EPITHELIUM_DEVELOPMENT
GOBP_ACTIN_FILAMENT_BASED_TRANSPORT
GOBP_WNT_SIGNALING_PATHWAY_INVOLVED_IN_MIDBRAIN_DOPAMINERGIC_NEURON_DIFFERENTIATION
GOBP_ORGAN_GROWTH
GOBP_INOSITOL_PHOSPHATE_METABOLIC_PROCESS
GOBP_REGULATION_OF_FERTILIZATION
GOBP_CELLULAR_RESPONSE_TO_X_RAY
GOBP_CERAMIDE_BIOSYNTHETIC_PROCESS
GOBP_REGULATION_OF_CYTOPLASMIC_TRANSLATION
GOBP_OLIGOSACCHARIDE_CATABOLIC_PROCESS
GOBP_REGULATION_OF_CILIUM_BEAT_FREQUENCY
GOBP_REGULATION_OF_CELLULAR_CARBOHYDRATE_METABOLIC_PROCESS
GOBP_REGULATION_OF_EXECUTION_PHASE_OF_APOPTOSIS
GOBP_ASTRAL_MICROTUBULE_ORGANIZATION
GOBP_AXON_DEVELOPMENT
GOBP_REGULATION_OF_EXTENT_OF_CELL_GROWTH

## Sheet: Sheet2
Tag
GOBP_MITOTIC_SISTER_CHROMATID_SEGREGATION
GOBP_CELL_CYCLE_CHECKPOINT
GOBP_DNA_REPLICATION_CHECKPOINT
GOBP_REGULATION_OF_TRANSCRIPTION_INVOLVED_IN_G1_S_TRANSITION_OF_MITOTIC_CELL_CYCLE
GOBP_MEIOTIC_SPINDLE_ORGANIZATION
GOBP_RESPONSE_TO_OXYGEN_RADICAL
GOBP_SPLICEOSOMAL_SNRNP_ASSEMBLY
GOBP_MATURATION_OF_5_8S_RRNA
GOBP_MATURATION_OF_SSU_RRNA_FROM_TRICISTRONIC_RRNA_TRANSCRIPT_SSU_RRNA_5_8S_RRNA_LSU_RRNA
GOBP_MATURATION_OF_LSU_RRNA_FROM_TRICISTRONIC_RRNA_TRANSCRIPT_SSU_RRNA_5_8S_RRNA_LSU_RRNA
GOBP_MATURATION_OF_5_8S_RRNA_FROM_TRICISTRONIC_RRNA_TRANSCRIPT_SSU_RRNA_5_8S_RRNA_LSU_RRNA
GOBP_CLEAVAGE_INVOLVED_IN_RRNA_PROCESSING
GOBP_MATURATION_OF_LSU_RRNA
GOBP_ENDONUCLEOLYTIC_CLEAVAGE_INVOLVED_IN_RRNA_PROCESSING
GOBP_RECOMBINATIONAL_REPAIR
GOBP_DOUBLE_STRAND_BREAK_REPAIR_VIA_BREAK_INDUCED_REPLICATION
GOBP_SISTER_CHROMATID_SEGREGATION
GOBP_RNA_5_END_PROCESSING
GOBP_ACTION_POTENTIAL
GOBP_OOCYTE_MATURATION
GOBP_TRNA_5_LEADER_REMOVAL
GOBP_GASTRULATION_WITH_MOUTH_FORMING_SECOND
GOBP_MORPHOGENESIS_OF_A_POLARIZED_EPITHELIUM
GOBP_PLASMA_MEMBRANE_REPAIR
GOBP_INNER_CELL_MASS_CELL_PROLIFERATION
GOBP_RECEPTOR_RECYCLING
GOBP_STARTLE_RESPONSE
GOBP_DIET_INDUCED_THERMOGENESIS
GOBP_STORE_OPERATED_CALCIUM_ENTRY
GOBP_ACTIVATION_OF_INNATE_IMMUNE_RESPONSE
GOBP_LYMPHOID_PROGENITOR_CELL_DIFFERENTIATION
GOBP_ANTIGEN_PROCESSING_AND_PRESENTATION_OF_PEPTIDE_ANTIGEN_VIA_MHC_CLASS_I
GOBP_INNATE_IMMUNE_RESPONSE_ACTIVATING_SIGNAL_TRANSDUCTION
GOBP_RENAL_WATER_HOMEOSTASIS
GOBP_EMBRYONIC_HEART_TUBE_MORPHOGENESIS
GOBP_FRUCTOSE_6_PHOSPHATE_METABOLIC_PROCESS
GOBP_GLUCOSE_CATABOLIC_PROCESS
GOBP_GALACTOSE_METABOLIC_PROCESS
GOBP_PYRUVATE_METABOLIC_PROCESS
GOBP_GENERATION_OF_PRECURSOR_METABOLITES_AND_ENERGY
GOBP_2_OXOGLUTARATE_METABOLIC_PROCESS
GOBP_PURINE_NUCLEOBASE_METABOLIC_PROCESS
GOBP_CAMP_BIOSYNTHETIC_PROCESS
GOBP_PYRIMIDINE_NUCLEOSIDE_METABOLIC_PROCESS
GOBP_PYRIMIDINE_NUCLEOTIDE_METABOLIC_PROCESS
GOBP_PYRIMIDINE_NUCLEOTIDE_BIOSYNTHETIC_PROCESS
GOBP_UMP_BIOSYNTHETIC_PROCESS
GOBP_DNA_REPLICATION
GOBP_DNA_DEPENDENT_DNA_REPLICATION
GOBP_DNA_UNWINDING_INVOLVED_IN_DNA_REPLICATION
GOBP_DNA_REPLICATION_INITIATION
GOBP_DNA_STRAND_ELONGATION_INVOLVED_IN_DNA_REPLICATION
GOBP_DNA_RECOMBINATION
GOBP_NUCLEOSOME_ASSEMBLY
GOBP_CHROMATIN_SILENCING_AT_TELOMERE
GOBP_REGULATION_OF_TRANSCRIPTION_BY_RNA_POLYMERASE_I
GOBP_TERMINATION_OF_RNA_POLYMERASE_II_TRANSCRIPTION
GOBP_RNA_CATABOLIC_PROCESS
GOBP_TRANSLATIONAL_TERMINATION
GOBP_PROTEIN_FOLDING
GOBP_PROTEIN_DEGLYCOSYLATION
GOBP_REGULATION_OF_CELLULAR_AMINO_ACID_METABOLIC_PROCESS
GOBP_GLYCINE_METABOLIC_PROCESS
GOBP_L_SERINE_METABOLIC_PROCESS
GOBP_AMINO_ACID_BETAINE_METABOLIC_PROCESS
GOBP_POSTTRANSLATIONAL_PROTEIN_TARGETING_TO_ENDOPLASMIC_RETICULUM_MEMBRANE
GOBP_SPHINGOMYELIN_METABOLIC_PROCESS
GOBP_NADH_METABOLIC_PROCESS
GOBP_NADP_METABOLIC_PROCESS
GOBP_NADPH_REGENERATION
GOBP_FOLIC_ACID_CONTAINING_COMPOUND_METABOLIC_PROCESS
GOBP_OLIGOPEPTIDE_TRANSPORT
GOBP_EXTRACELLULAR_TRANSPORT
GOBP_PINOCYTOSIS
GOBP_NUCLEAR_ENVELOPE_ORGANIZATION
GOBP_SPINDLE_ORGANIZATION
GOBP_MITOTIC_SPINDLE_ORGANIZATION
GOBP_CHROMOSOME_SEGREGATION
GOBP_MITOTIC_CHROMOSOME_CONDENSATION
GOBP_MITOTIC_NUCLEAR_ENVELOPE_DISASSEMBLY
GOBP_MITOTIC_METAPHASE_PLATE_CONGRESSION
GOBP_REGULATION_OF_MITOTIC_NUCLEAR_DIVISION
GOBP_MITOTIC_CELL_CYCLE_CHECKPOINT
GOBP_REGULATION_OF_EXIT_FROM_MITOSIS
GOBP_HOMOLOGOUS_CHROMOSOME_PAIRING_AT_MEIOSIS
GOBP_MALE_MEIOTIC_NUCLEAR_DIVISION
GOBP_MALE_MEIOSIS_I
GOBP_FEMALE_MEIOTIC_NUCLEAR_DIVISION
GOBP_ESTABLISHMENT_OF_TISSUE_POLARITY
GOBP_SMOOTHENED_SIGNALING_PATHWAY
GOBP_SPERM_AXONEME_ASSEMBLY
GOBP_FEMALE_GAMETE_GENERATION
GOBP_BINDING_OF_SPERM_TO_ZONA_PELLUCIDA
GOBP_PATTERN_SPECIFICATION_PROCESS
GOBP_AGING
GOBP_LONG_TERM_MEMORY
GOBP_ISOPRENOID_BIOSYNTHETIC_PROCESS
GOBP_ENDOSOME_TO_LYSOSOME_TRANSPORT
GOBP_HISTONE_MRNA_METABOLIC_PROCESS
GOBP_REGULATION_OF_SMOOTHENED_SIGNALING_PATHWAY
GOBP_ATTACHMENT_OF_SPINDLE_MICROTUBULES_TO_KINETOCHORE
GOBP_INTRINSIC_APOPTOTIC_SIGNALING_PATHWAY_IN_RESPONSE_TO_OXIDATIVE_STRESS
GOBP_APOPTOTIC_MITOCHONDRIAL_CHANGES
GOBP_AEROBIC_RESPIRATION
GOBP_SERINE_FAMILY_AMINO_ACID_METABOLIC_PROCESS
GOBP_SERINE_FAMILY_AMINO_ACID_BIOSYNTHETIC_PROCESS
GOBP_NUCLEOBASE_METABOLIC_PROCESS
GOBP_PURINE_NUCLEOBASE_BIOSYNTHETIC_PROCESS
GOBP_NUCLEOSIDE_METABOLIC_PROCESS
GOBP_RIBONUCLEOSIDE_METABOLIC_PROCESS
GOBP_NUCLEOSIDE_MONOPHOSPHATE_METABOLIC_PROCESS
GOBP_NUCLEOSIDE_MONOPHOSPHATE_BIOSYNTHETIC_PROCESS
GOBP_PURINE_NUCLEOSIDE_MONOPHOSPHATE_METABOLIC_PROCESS
GOBP_PURINE_NUCLEOSIDE_MONOPHOSPHATE_BIOSYNTHETIC_PROCESS
GOBP_PYRIMIDINE_NUCLEOSIDE_MONOPHOSPHATE_METABOLIC_PROCESS
GOBP_PYRIMIDINE_NUCLEOSIDE_MONOPHOSPHATE_BIOSYNTHETIC_PROCESS
GOBP_NUCLEOSIDE_DIPHOSPHATE_METABOLIC_PROCESS
GOBP_NUCLEOSIDE_TRIPHOSPHATE_METABOLIC_PROCESS
GOBP_PYRIMIDINE_NUCLEOSIDE_TRIPHOSPHATE_METABOLIC_PROCESS
GOBP_PYRIMIDINE_NUCLEOSIDE_TRIPHOSPHATE_BIOSYNTHETIC_PROCESS
GOBP_RIBONUCLEOSIDE_MONOPHOSPHATE_BIOSYNTHETIC_PROCESS
GOBP_RIBONUCLEOSIDE_MONOPHOSPHATE_METABOLIC_PROCESS
GOBP_DEOXYRIBONUCLEOSIDE_MONOPHOSPHATE_METABOLIC_PROCESS
GOBP_CYCLIC_NUCLEOTIDE_BIOSYNTHETIC_PROCESS
GOBP_DEOXYRIBONUCLEOSIDE_TRIPHOSPHATE_METABOLIC_PROCESS
GOBP_PYRIMIDINE_DEOXYRIBONUCLEOTIDE_METABOLIC_PROCESS
GOBP_DEOXYRIBONUCLEOTIDE_METABOLIC_PROCESS
GOBP_DEOXYRIBONUCLEOTIDE_BIOSYNTHETIC_PROCESS
GOBP_RESPONSE_TO_TEMPERATURE_STIMULUS
GOBP_RRNA_TRANSCRIPTION
GOBP_AMINE_METABOLIC_PROCESS
GOBP_RESPONSE_TO_HEAT
GOBP_HORMONE_MEDIATED_SIGNALING_PATHWAY
GOBP_SPECIFICATION_OF_SYMMETRY
GOBP_BODY_MORPHOGENESIS
GOBP_EMBRYONIC_BODY_MORPHOGENESIS
GOBP_EXIT_FROM_MITOSIS
GOBP_PROTEASOMAL_UBIQUITIN_INDEPENDENT_PROTEIN_CATABOLIC_PROCESS
GOBP_REGULATION_OF_CELLULAR_KETONE_METABOLIC_PROCESS
GOBP_NEGATIVE_REGULATION_OF_EPITHELIAL_CELL_MIGRATION
GOBP_NEGATIVE_REGULATION_OF_EPITHELIAL_TO_MESENCHYMAL_TRANSITION
GOBP_PROTEIN_KINASE_A_SIGNALING
GOBP_REGULATION_OF_PROTEIN_KINASE_A_SIGNALING
GOBP_REGULATION_OF_GLUCOSE_TRANSMEMBRANE_TRANSPORT
GOBP_REGULATION_OF_TRIGLYCERIDE_CATABOLIC_PROCESS
GOBP_NEGATIVE_REGULATION_OF_CELL_CYCLE_PROCESS
GOBP_REGULATION_OF_GLUCAN_BIOSYNTHETIC_PROCESS
GOBP_DOPAMINE_SECRETION
GOBP_PHOSPHATIDYLINOSITOL_3_KINASE_SIGNALING
GOBP_REGULATION_OF_PHOSPHATIDYLINOSITOL_3_KINASE_SIGNALING
GOBP_POSITIVE_REGULATION_OF_PHOSPHATIDYLINOSITOL_3_KINASE_SIGNALING
GOBP_QUATERNARY_AMMONIUM_GROUP_TRANSPORT
GOBP_AROMATIC_AMINO_ACID_TRANSPORT
GOBP_L_ALANINE_TRANSPORT
GOBP_NUCLEOBASE_CONTAINING_SMALL_MOLECULE_INTERCONVERSION
GOBP_CARBOHYDRATE_CATABOLIC_PROCESS
GOBP_RHODOPSIN_MEDIATED_SIGNALING_PATHWAY
GOBP_RRNA_CATABOLIC_PROCESS
GOBP_SYNAPTIC_VESICLE_PRIMING
GOBP_SNRNA_PROCESSING
GOBP_SYNAPTIC_VESICLE_MATURATION
GOBP_HISTONE_PHOSPHORYLATION
GOBP_PEPTIDYL_ARGININE_MODIFICATION
GOBP_VIRAL_LATENCY
GOBP_PENTOSE_METABOLIC_PROCESS
GOBP_ALDITOL_METABOLIC_PROCESS
GOBP_NAD_METABOLIC_PROCESS
GOBP_ANTIGEN_PROCESSING_AND_PRESENTATION
GOBP_AXONAL_TRANSPORT_OF_MITOCHONDRION
GOBP_CAMP_MEDIATED_SIGNALING
GOBP_NEURAL_TUBE_PATTERNING
GOBP_SUBSTANTIA_NIGRA_DEVELOPMENT
GOBP_DORSAL_VENTRAL_NEURAL_TUBE_PATTERNING
GOBP_RIBONUCLEOPROTEIN_COMPLEX_BIOGENESIS
GOBP_DNA_STRAND_ELONGATION
GOBP_CD40_SIGNALING_PATHWAY
GOBP_REGULATION_OF_ENDOCYTOSIS
GOBP_PROTEIN_IMPORT_INTO_MITOCHONDRIAL_MATRIX
GOBP_POSITIVE_REGULATION_OF_WNT_SIGNALING_PATHWAY
GOBP_LIPID_MODIFICATION
GOBP_CHROMOSOME_CONDENSATION
GOBP_MELANOCYTE_DIFFERENTIATION
GOBP_MEMBRANE_DISASSEMBLY
GOBP_MATURATION_OF_SSU_RRNA
GOBP_REGULATION_OF_BMP_SIGNALING_PATHWAY
GOBP_NEGATIVE_REGULATION_OF_BMP_SIGNALING_PATHWAY
GOBP_INTRACELLULAR_STEROID_HORMONE_RECEPTOR_SIGNALING_PATHWAY
GOBP_NEGATIVE_REGULATION_OF_VASCULAR_ENDOTHELIAL_GROWTH_FACTOR_RECEPTOR_SIGNALING_PATHWAY
GOBP_CHROMATIN_REMODELING_AT_CENTROMERE
GOBP_REGULATION_OF_HISTONE_DEACETYLATION
GOBP_POSITIVE_REGULATION_OF_HISTONE_DEACETYLATION
GOBP_ANIMAL_ORGAN_REGENERATION
GOBP_RRNA_3_END_PROCESSING
GOBP_SNO_S_RNA_3_END_PROCESSING
GOBP_ANAPHASE_PROMOTING_COMPLEX_DEPENDENT_CATABOLIC_PROCESS
GOBP_SCF_DEPENDENT_PROTEASOMAL_UBIQUITIN_DEPENDENT_PROTEIN_CATABOLIC_PROCESS
GOBP_NUCLEAR_ENVELOPE_REASSEMBLY
GOBP_NEGATIVE_REGULATION_OF_TOR_SIGNALING
GOBP_ARF_PROTEIN_SIGNAL_TRANSDUCTION
GOBP_TELOMERE_ORGANIZATION
GOBP_TELOMERE_MAINTENANCE_VIA_SEMI_CONSERVATIVE_REPLICATION
GOBP_REGULATION_OF_SYNAPTIC_TRANSMISSION_GABAERGIC
GOBP_NEGATIVE_REGULATION_OF_ACTIN_FILAMENT_BUNDLE_ASSEMBLY
GOBP_RESPONSE_TO_FOLLICLE_STIMULATING_HORMONE
GOBP_CYTOKINETIC_PROCESS
GOBP_POSITIVE_REGULATION_OF_INTERLEUKIN_5_PRODUCTION
GOBP_POSITIVE_REGULATION_OF_MONOOXYGENASE_ACTIVITY
GOBP_POSITIVE_REGULATION_OF_ATPASE_ACTIVITY
GOBP_REGULATION_OF_POLYSACCHARIDE_BIOSYNTHETIC_PROCESS
GOBP_NEGATIVE_REGULATION_OF_VIRAL_TRANSCRIPTION
GOBP_PROTEIN_CONTAINING_COMPLEX_DISASSEMBLY
GOBP_REGULATION_OF_MITOTIC_SISTER_CHROMATID_SEGREGATION
GOBP_RESPONSE_TO_VITAMIN_A
GOBP_RESPONSE_TO_VITAMIN_E
GOBP_TUMOR_NECROSIS_FACTOR_MEDIATED_SIGNALING_PATHWAY
GOBP_LEPTIN_MEDIATED_SIGNALING_PATHWAY
GOBP_REGULATION_OF_CELLULAR_AMINE_METABOLIC_PROCESS
GOBP_REGULATION_OF_NUCLEAR_CELL_CYCLE_DNA_REPLICATION
GOBP_MITOTIC_DNA_REPLICATION_CHECKPOINT
GOBP_REGULATION_OF_WATER_LOSS_VIA_SKIN
GOBP_RESPONSE_TO_TESTOSTERONE
GOBP_NEGATIVE_REGULATION_OF_CATECHOLAMINE_SECRETION
GOBP_NEGATIVE_REGULATION_OF_OSTEOBLAST_PROLIFERATION
GOBP_ACTIVATION_OF_PROTEIN_KINASE_A_ACTIVITY
GOBP_CARBOHYDRATE_TRANSMEMBRANE_TRANSPORT
GOBP_VERY_LOW_DENSITY_LIPOPROTEIN_PARTICLE_ASSEMBLY
GOBP_PROTEIN_LOCALIZATION_TO_CELL_SURFACE
GOBP_PROTEIN_LOCALIZATION_TO_KINETOCHORE
GOBP_PROTEIN_LOCALIZATION_TO_CHROMOSOME
GOBP_CENTROMERE_COMPLEX_ASSEMBLY
GOBP_PIRNA_METABOLIC_PROCESS
GOBP_CELLULAR_RESPONSE_TO_HEAT
GOBP_NCRNA_METABOLIC_PROCESS
GOBP_RESPONSE_TO_GONADOTROPIN
GOBP_DNA_REPLICATION_INDEPENDENT_NUCLEOSOME_ORGANIZATION
GOBP_REGULATION_OF_RHO_PROTEIN_SIGNAL_TRANSDUCTION
GOBP_NEGATIVE_REGULATION_OF_RHO_PROTEIN_SIGNAL_TRANSDUCTION
GOBP_EMBRYONIC_HEART_TUBE_DEVELOPMENT
GOBP_SPERM_CHROMATIN_CONDENSATION
GOBP_GENITALIA_MORPHOGENESIS
GOBP_HISTONE_SERINE_PHOSPHORYLATION
GOBP_SNARE_COMPLEX_ASSEMBLY
GOBP_NON_CANONICAL_WNT_SIGNALING_PATHWAY
GOBP_LOCOMOTORY_EXPLORATION_BEHAVIOR
GOBP_INTRACILIARY_RETROGRADE_TRANSPORT
GOBP_MEGAKARYOCYTE_DEVELOPMENT
GOBP_TETRAHYDROFOLATE_INTERCONVERSION
GOBP_INNER_DYNEIN_ARM_ASSEMBLY
GOBP_NIK_NF_KAPPAB_SIGNALING
GOBP_NEGATIVE_REGULATION_OF_LOCOMOTION
GOBP_POSITIVE_REGULATION_OF_MULTICELLULAR_ORGANISM_GROWTH
GOBP_REGULATION_OF_MEIOTIC_NUCLEAR_DIVISION
GOBP_PROTEIN_REFOLDING
GOBP_INTRACILIARY_TRANSPORT
GOBP_NEUROTRANSMITTER_CATABOLIC_PROCESS
GOBP_CELLULAR_KETONE_METABOLIC_PROCESS
GOBP_RIBOSOME_BIOGENESIS
GOBP_RIBOSOMAL_SMALL_SUBUNIT_BIOGENESIS
GOBP_PURINE_NUCLEOSIDE_METABOLIC_PROCESS
GOBP_NOREPINEPHRINE_METABOLIC_PROCESS
GOBP_PIGMENT_METABOLIC_PROCESS
GOBP_PURINE_NUCLEOSIDE_BIOSYNTHETIC_PROCESS
GOBP_RIBONUCLEOSIDE_CATABOLIC_PROCESS
GOBP_HEMOGLOBIN_BIOSYNTHETIC_PROCESS
GOBP_NEURON_MATURATION
GOBP_PTERIDINE_CONTAINING_COMPOUND_METABOLIC_PROCESS
GOBP_ANTIGEN_PROCESSING_AND_PRESENTATION_OF_EXOGENOUS_PEPTIDE_ANTIGEN_VIA_MHC_CLASS_I
GOBP_RETINAL_CONE_CELL_DIFFERENTIATION
GOBP_POSITIVE_REGULATION_OF_CIRCADIAN_RHYTHM
GOBP_DNA_DAMAGE_RESPONSE_DETECTION_OF_DNA_DAMAGE
GOBP_NUCLEOLAR_LARGE_RRNA_TRANSCRIPTION_BY_RNA_POLYMERASE_I
GOBP_AMYLOID_PRECURSOR_PROTEIN_CATABOLIC_PROCESS
GOBP_ATP_DEPENDENT_CHROMATIN_REMODELING
GOBP_CELLULAR_METABOLIC_COMPOUND_SALVAGE
GOBP_PURINE_CONTAINING_COMPOUND_SALVAGE
GOBP_NUCLEOSIDE_SALVAGE
GOBP_PROTEASOME_ASSEMBLY
GOBP_POSITIVE_REGULATION_OF_POTASSIUM_ION_TRANSPORT
GOBP_RESPONSE_TO_ALKALOID
GOBP_STEROID_HORMONE_MEDIATED_SIGNALING_PATHWAY
GOBP_REGULATION_OF_CELLULAR_RESPIRATION
GOBP_REGULATION_OF_ATPASE_ACTIVITY
GOBP_PIGMENTATION
GOBP_HISTONE_EXCHANGE
GOBP_POSITIVE_REGULATION_OF_DNA_DAMAGE_RESPONSE_SIGNAL_TRANSDUCTION_BY_P53_CLASS_MEDIATOR
GOBP_REGULATION_OF_DNA_TEMPLATED_TRANSCRIPTION_IN_RESPONSE_TO_STRESS
GOBP_CELLULAR_PROTEIN_COMPLEX_DISASSEMBLY
GOBP_NCRNA_3_END_PROCESSING
GOBP_DICARBOXYLIC_ACID_METABOLIC_PROCESS
GOBP_REGULATION_OF_CAMP_MEDIATED_SIGNALING
GOBP_NEGATIVE_REGULATION_OF_CAMP_MEDIATED_SIGNALING
GOBP_MEIOTIC_CELL_CYCLE_PHASE_TRANSITION
GOBP_METAPHASE_ANAPHASE_TRANSITION_OF_CELL_CYCLE
GOBP_CELL_CYCLE_DNA_REPLICATION
GOBP_MITOTIC_G1_S_TRANSITION_CHECKPOINT
GOBP_CELL_CYCLE_G2_M_PHASE_TRANSITION
GOBP_CELL_CYCLE_G1_S_PHASE_TRANSITION
GOBP_LIPOPROTEIN_LOCALIZATION
GOBP_DNA_DEAMINATION
GOBP_PROTEIN_INSERTION_INTO_ER_MEMBRANE
GOBP_MEIOTIC_CHROMOSOME_SEGREGATION
GOBP_HOMOLOGOUS_CHROMOSOME_SEGREGATION
GOBP_FAT_CELL_DIFFERENTIATION
GOBP_CELL_REDOX_HOMEOSTASIS
GOBP_PHOTORECEPTOR_CELL_MAINTENANCE
GOBP_POSITIVE_REGULATION_OF_CELL_CYCLE
GOBP_POSITIVE_REGULATION_OF_ENDOCYTOSIS
GOBP_POSITIVE_REGULATION_OF_MITOTIC_NUCLEAR_DIVISION
GOBP_NEGATIVE_REGULATION_OF_SMOOTHENED_SIGNALING_PATHWAY
GOBP_POSITIVE_REGULATION_OF_SMOOTHENED_SIGNALING_PATHWAY
GOBP_NEGATIVE_REGULATION_OF_MITOTIC_CELL_CYCLE
GOBP_POSITIVE_REGULATION_OF_MITOTIC_CELL_CYCLE
GOBP_ATP_METABOLIC_PROCESS
GOBP_NUCLEOBASE_BIOSYNTHETIC_PROCESS
GOBP_PYRIMIDINE_NUCLEOSIDE_BIOSYNTHETIC_PROCESS
GOBP_PIGMENT_BIOSYNTHETIC_PROCESS
GOBP_ALDEHYDE_BIOSYNTHETIC_PROCESS
GOBP_GLUCOSE_IMPORT
GOBP_REGULATION_OF_GLUCOSE_IMPORT
GOBP_NEGATIVE_REGULATION_OF_GLUCOSE_IMPORT
GOBP_NEGATIVE_REGULATION_OF_JNK_CASCADE
GOBP_MONOSACCHARIDE_BIOSYNTHETIC_PROCESS
GOBP_MONOSACCHARIDE_CATABOLIC_PROCESS
GOBP_DEOXYRIBOSE_PHOSPHATE_BIOSYNTHETIC_PROCESS
GOBP_GLYCEROLIPID_METABOLIC_PROCESS
GOBP_PHOSPHATIDYLINOSITOL_METABOLIC_PROCESS
GOBP_TETRAHYDROFOLATE_METABOLIC_PROCESS
GOBP_FOLIC_ACID_METABOLIC_PROCESS
GOBP_PHOSPHOLIPID_DEPHOSPHORYLATION
GOBP_NUCLEOTIDE_PHOSPHORYLATION
GOBP_ANTIGEN_PROCESSING_AND_PRESENTATION_OF_PEPTIDE_ANTIGEN
GOBP_INSULIN_LIKE_GROWTH_FACTOR_RECEPTOR_SIGNALING_PATHWAY
GOBP_INOSITOL_LIPID_MEDIATED_SIGNALING
GOBP_DEVELOPMENTAL_PIGMENTATION
GOBP_ELASTIC_FIBER_ASSEMBLY
GOBP_ORGANELLE_FISSION
GOBP_ORGANELLE_INHERITANCE
GOBP_OOGENESIS
GOBP_POSITIVE_REGULATION_OF_VIRAL_PROCESS
GOBP_REGULATION_OF_PINOCYTOSIS
GOBP_POSITIVE_REGULATION_OF_SKELETAL_MUSCLE_TISSUE_DEVELOPMENT
GOBP_ANIMAL_ORGAN_MATURATION
GOBP_HAIR_FOLLICLE_MATURATION
GOBP_NEGATIVE_REGULATION_OF_AXON_EXTENSION_INVOLVED_IN_AXON_GUIDANCE
GOBP_NEURAL_NUCLEUS_DEVELOPMENT
GOBP_CHROMOSOME_LOCALIZATION
GOBP_CATECHOLAMINE_SECRETION
GOBP_POSITIVE_REGULATION_OF_VIRAL_TRANSCRIPTION
GOBP_AMYLOID_BETA_METABOLIC_PROCESS
GOBP_NEGATIVE_REGULATION_OF_SYNAPTIC_TRANSMISSION
GOBP_WHITE_FAT_CELL_DIFFERENTIATION
GOBP_PIGMENT_CELL_DIFFERENTIATION
GOBP_POSITIVE_REGULATION_OF_DNA_METABOLIC_PROCESS
GOBP_NEGATIVE_REGULATION_OF_SMALL_GTPASE_MEDIATED_SIGNAL_TRANSDUCTION
GOBP_CHAPERONE_MEDIATED_PROTEIN_COMPLEX_ASSEMBLY
GOBP_REGULATION_OF_SMOOTH_MUSCLE_CELL_DIFFERENTIATION
GOBP_GLUCOSE_6_PHOSPHATE_METABOLIC_PROCESS
GOBP_PROTEIN_INSERTION_INTO_MEMBRANE
GOBP_SPINDLE_MIDZONE_ASSEMBLY
GOBP_CENTROSOME_SEPARATION
GOBP_CHROMOSOME_SEPARATION
GOBP_METAPHASE_PLATE_CONGRESSION
GOBP_ATTACHMENT_OF_MITOTIC_SPINDLE_MICROTUBULES_TO_KINETOCHORE
GOBP_MEIOTIC_CELL_CYCLE
GOBP_KINETOCHORE_ASSEMBLY
GOBP_KINETOCHORE_ORGANIZATION
GOBP_REGULATION_OF_UBIQUITIN_PROTEIN_TRANSFERASE_ACTIVITY
GOBP_REGULATION_OF_MEIOTIC_CELL_CYCLE
GOBP_POSITIVE_REGULATION_OF_MEIOTIC_CELL_CYCLE
GOBP_NEGATIVE_REGULATION_OF_MEIOTIC_CELL_CYCLE
GOBP_BIOLOGICAL_PROCESS_INVOLVED_IN_INTERACTION_WITH_HOST
GOBP_BIOLOGICAL_PROCESS_INVOLVED_IN_INTERACTION_WITH_SYMBIONT
GOBP_BIOLOGICAL_PROCESS_INVOLVED_IN_INTRASPECIES_INTERACTION_BETWEEN_ORGANISMS
GOBP_NEGATIVE_REGULATION_OF_CELL_DIVISION
GOBP_REGULATION_OF_NUCLEAR_DIVISION
GOBP_NEGATIVE_REGULATION_OF_NUCLEAR_DIVISION
GOBP_POSITIVE_REGULATION_OF_NUCLEAR_DIVISION
GOBP_NEGATIVE_REGULATION_OF_PROTEIN_KINASE_B_SIGNALING
GOBP_REGULATION_OF_CHROMOSOME_SEGREGATION
GOBP_POSITIVE_REGULATION_OF_CHROMOSOME_SEGREGATION
GOBP_REGULATION_OF_ATTACHMENT_OF_SPINDLE_MICROTUBULES_TO_KINETOCHORE
GOBP_ALDITOL_PHOSPHATE_METABOLIC_PROCESS
GOBP_RADIAL_GLIAL_CELL_DIFFERENTIATION
GOBP_RETINA_MORPHOGENESIS_IN_CAMERA_TYPE_EYE
GOBP_UTERUS_DEVELOPMENT
GOBP_SYNAPSE_MATURATION
GOBP_POSITIVE_REGULATION_OF_PHAGOCYTOSIS_ENGULFMENT
GOBP_DEFINITIVE_HEMOPOIESIS
GOBP_HEMATOPOIETIC_STEM_CELL_DIFFERENTIATION
GOBP_RETINAL_ROD_CELL_DIFFERENTIATION
GOBP_EPITHELIAL_CILIUM_MOVEMENT_INVOLVED_IN_DETERMINATION_OF_LEFT_RIGHT_ASYMMETRY
GOBP_LONG_TERM_SYNAPTIC_POTENTIATION
GOBP_LONG_TERM_SYNAPTIC_DEPRESSION
GOBP_REGULATION_OF_MEMBRANE_REPOLARIZATION
GOBP_REGULATION_OF_VENTRICULAR_CARDIAC_MUSCLE_CELL_MEMBRANE_REPOLARIZATION
GOBP_GROWTH_HORMONE_RECEPTOR_SIGNALING_PATHWAY_VIA_JAK_STAT
GOBP_CELL_DIFFERENTIATION_INVOLVED_IN_EMBRYONIC_PLACENTA_DEVELOPMENT
GOBP_TROPHOBLAST_GIANT_CELL_DIFFERENTIATION
GOBP_LEFT_RIGHT_PATTERN_FORMATION
GOBP_REGULATION_OF_MRNA_CATABOLIC_PROCESS
GOBP_EYELID_DEVELOPMENT_IN_CAMERA_TYPE_EYE
GOBP_CARDIAC_CONDUCTION
GOBP_REGULATION_OF_TRANSCRIPTION_FROM_RNA_POLYMERASE_II_PROMOTER_IN_RESPONSE_TO_HYPOXIA
GOBP_HEMATOPOIETIC_STEM_CELL_HOMEOSTASIS
GOBP_PROTEIN_LOCALIZATION_TO_CILIUM
GOBP_GLYCOLYTIC_PROCESS_THROUGH_FRUCTOSE_6_PHOSPHATE
GOBP_MEIOSIS_I_CELL_CYCLE_PROCESS
GOBP_REGULATION_OF_SMALL_MOLECULE_METABOLIC_PROCESS
GOBP_PROTEIN_LOCALIZATION_TO_POSTSYNAPSE
GOBP_CHROMOSOME_ORGANIZATION_INVOLVED_IN_MEIOTIC_CELL_CYCLE
GOBP_SYNAPTONEMAL_COMPLEX_ORGANIZATION
GOBP_ESTABLISHMENT_OF_PROTEIN_LOCALIZATION_TO_CHROMOSOME
GOBP_ESTABLISHMENT_OF_PROTEIN_LOCALIZATION_TO_TELOMERE
GOBP_REGULATION_OF_ESTABLISHMENT_OF_PROTEIN_LOCALIZATION_TO_CHROMOSOME
GOBP_AXONEMAL_DYNEIN_COMPLEX_ASSEMBLY
GOBP_RESPONSE_TO_OXYGEN_LEVELS
GOBP_INTERLEUKIN_1_MEDIATED_SIGNALING_PATHWAY
GOBP_TRNA_THREONYLCARBAMOYLADENOSINE_METABOLIC_PROCESS
GOBP_RESPONSE_TO_INTERLEUKIN_1
GOBP_MITOCHONDRION_MORPHOGENESIS
GOBP_RESPONSE_TO_INTERLEUKIN_12
GOBP_POSITIVE_REGULATION_OF_GLYCOGEN_METABOLIC_PROCESS
GOBP_PROTEIN_K11_LINKED_UBIQUITINATION
GOBP_LEFT_RIGHT_AXIS_SPECIFICATION
GOBP_ERROR_FREE_TRANSLESION_SYNTHESIS
GOBP_RNA_SURVEILLANCE
GOBP_REGULATION_OF_CELL_CYCLE_ARREST
GOBP_CELLULAR_RESPONSE_TO_ALKALOID
GOBP_CELLULAR_RESPONSE_TO_GONADOTROPIN_STIMULUS
GOBP_CELLULAR_RESPONSE_TO_GROWTH_HORMONE_STIMULUS
GOBP_CELLULAR_RESPONSE_TO_FATTY_ACID
GOBP_HEMATOPOIETIC_STEM_CELL_PROLIFERATION
GOBP_CELLULAR_RESPONSE_TO_OXYGEN_RADICAL
GOBP_CELLULAR_RESPONSE_TO_OXYGEN_LEVELS
GOBP_PROTEIN_LOCALIZATION_TO_CHROMOSOME_CENTROMERIC_REGION
GOBP_CELLULAR_RESPONSE_TO_GAMMA_RADIATION
GOBP_RESPONSE_TO_DEXAMETHASONE
GOBP_NEGATIVE_REGULATION_OF_TRANSFORMING_GROWTH_FACTOR_BETA_PRODUCTION
GOBP_ORGANISM_EMERGENCE_FROM_PROTECTIVE_STRUCTURE
GOBP_NUCLEAR_MEMBRANE_ORGANIZATION
GOBP_TAIL_ANCHORED_MEMBRANE_PROTEIN_INSERTION_INTO_ER_MEMBRANE
GOBP_DISTAL_TUBULE_DEVELOPMENT
GOBP_NEPHRIC_DUCT_DEVELOPMENT
GOBP_SIGNAL_TRANSDUCTION_INVOLVED_IN_CELL_CYCLE_CHECKPOINT
GOBP_PURINE_CONTAINING_COMPOUND_METABOLIC_PROCESS
GOBP_PYRIMIDINE_CONTAINING_COMPOUND_METABOLIC_PROCESS
GOBP_PYRIMIDINE_CONTAINING_COMPOUND_BIOSYNTHETIC_PROCESS
GOBP_PURINE_CONTAINING_COMPOUND_TRANSMEMBRANE_TRANSPORT
GOBP_PYRIMIDINE_CONTAINING_COMPOUND_TRANSMEMBRANE_TRANSPORT
GOBP_FIBROBLAST_ACTIVATION
GOBP_PROTEIN_LOCALIZATION_TO_PLASMA_MEMBRANE
GOBP_CARDIAC_MUSCLE_CELL_ACTION_POTENTIAL
GOBP_CARDIAC_MUSCLE_CELL_ACTION_POTENTIAL_INVOLVED_IN_CONTRACTION
GOBP_CARDIAC_MUSCLE_CELL_CONTRACTION
GOBP_VENTRICULAR_CARDIAC_MUSCLE_CELL_ACTION_POTENTIAL
GOBP_MEMBRANE_REPOLARIZATION
GOBP_MEMBRANE_DEPOLARIZATION_DURING_ACTION_POTENTIAL
GOBP_MEMBRANE_DEPOLARIZATION_DURING_CARDIAC_MUSCLE_CELL_ACTION_POTENTIAL
GOBP_REGULATION_OF_HEART_RATE_BY_CARDIAC_CONDUCTION
GOBP_REGULATION_OF_PROTEIN_KINASE_C_SIGNALING
GOBP_POSITIVE_REGULATION_OF_CELL_CYCLE_PROCESS
GOBP_ESTABLISHMENT_OF_PROTEIN_LOCALIZATION_TO_MITOCHONDRIAL_MEMBRANE
GOBP_REGULATION_OF_SPINDLE_ORGANIZATION
GOBP_REGULATION_OF_SPINDLE_CHECKPOINT
GOBP_POSITIVE_REGULATION_OF_CANONICAL_WNT_SIGNALING_PATHWAY
GOBP_NEGATIVE_REGULATION_OF_CELLULAR_RESPONSE_TO_GROWTH_FACTOR_STIMULUS
GOBP_REGULATION_OF_PROTEIN_DEACETYLATION
GOBP_REGULATION_OF_DNA_DEPENDENT_DNA_REPLICATION
GOBP_RNA_PHOSPHODIESTER_BOND_HYDROLYSIS_ENDONUCLEOLYTIC
GOBP_ACTIVATION_OF_GTPASE_ACTIVITY
GOBP_TELOMERASE_RNA_LOCALIZATION
GOBP_AMMONIUM_ION_METABOLIC_PROCESS
GOBP_INTRINSIC_APOPTOTIC_SIGNALING_PATHWAY
GOBP_MITOCHONDRIAL_OUTER_MEMBRANE_PERMEABILIZATION
GOBP_LIVER_REGENERATION
GOBP_SPERM_MOTILITY
GOBP_MACROMOLECULE_DEACYLATION
GOBP_NUCLEAR_CHROMOSOME_SEGREGATION
GOBP_PROTEIN_TRANSPORT_ALONG_MICROTUBULE
GOBP_MICROTUBULE_BASED_TRANSPORT
GOBP_TRNA_5_END_PROCESSING
GOBP_CARDIAC_MUSCLE_CELL_MEMBRANE_REPOLARIZATION
GOBP_REGULATION_OF_CARDIAC_MUSCLE_CELL_MEMBRANE_REPOLARIZATION
GOBP_VENTRICULAR_CARDIAC_MUSCLE_CELL_MEMBRANE_REPOLARIZATION
GOBP_MITOTIC_NUCLEAR_DIVISION
GOBP_EXOCYTIC_PROCESS
GOBP_EXPORT_ACROSS_PLASMA_MEMBRANE
GOBP_REGULATION_OF_PROTEIN_LOCALIZATION_TO_NUCLEUS
GOBP_POSITIVE_REGULATION_OF_PROTEIN_LOCALIZATION_TO_NUCLEUS
GOBP_POSITIVE_REGULATION_OF_POTASSIUM_ION_TRANSMEMBRANE_TRANSPORTER_ACTIVITY
GOBP_REGULATION_OF_MITOCHONDRIAL_OUTER_MEMBRANE_PERMEABILIZATION_INVOLVED_IN_APOPTOTIC_SIGNALING_PATHWAY
GOBP_POSITIVE_REGULATION_OF_MITOCHONDRIAL_OUTER_MEMBRANE_PERMEABILIZATION_INVOLVED_IN_APOPTOTIC_SIGNALING_PATHWAY
GOBP_REGULATION_OF_AUTOPHAGOSOME_MATURATION
GOBP_PRIMARY_AMINO_COMPOUND_METABOLIC_PROCESS
GOBP_POSITIVE_REGULATION_OF_EXTRACELLULAR_MATRIX_ASSEMBLY
GOBP_CARBOHYDRATE_DERIVATIVE_TRANSPORT
GOBP_NUCLEOSIDE_PHOSPHATE_BIOSYNTHETIC_PROCESS
GOBP_REGULATION_OF_HEMATOPOIETIC_PROGENITOR_CELL_DIFFERENTIATION
GOBP_GLYCOSYL_COMPOUND_METABOLIC_PROCESS
GOBP_GLYCOSYL_COMPOUND_BIOSYNTHETIC_PROCESS
GOBP_REGULATION_OF_MITOTIC_SPINDLE_ASSEMBLY
GOBP_NUCLEOTIDE_TRANSMEMBRANE_TRANSPORT
GOBP_REGULATION_OF_TRANSCRIPTION_OF_NUCLEOLAR_LARGE_RRNA_BY_RNA_POLYMERASE_I
GOBP_POSITIVE_REGULATION_OF_MUSCLE_TISSUE_DEVELOPMENT
GOBP_REGULATION_OF_CELL_CYCLE_PHASE_TRANSITION
GOBP_NEGATIVE_REGULATION_OF_CELL_CYCLE_PHASE_TRANSITION
GOBP_POSITIVE_REGULATION_OF_CELL_CYCLE_PHASE_TRANSITION
GOBP_TOXIN_TRANSPORT
GOBP_REGULATION_OF_HEMATOPOIETIC_STEM_CELL_DIFFERENTIATION
GOBP_NEGATIVE_REGULATION_OF_METAPHASE_ANAPHASE_TRANSITION_OF_CELL_CYCLE
GOBP_REGULATION_OF_OXIDATIVE_STRESS_INDUCED_INTRINSIC_APOPTOTIC_SIGNALING_PATHWAY
GOBP_NEURON_PROJECTION_EXTENSION_INVOLVED_IN_NEURON_PROJECTION_GUIDANCE
GOBP_NEGATIVE_REGULATION_OF_INTRACELLULAR_SIGNAL_TRANSDUCTION
GOBP_PROTEIN_LOCALIZATION_TO_NUCLEOLUS
GOBP_REGULATION_OF_CELL_CYCLE_G2_M_PHASE_TRANSITION
GOBP_NEGATIVE_REGULATION_OF_CELL_CYCLE_G2_M_PHASE_TRANSITION
GOBP_POSITIVE_REGULATION_OF_CELL_CYCLE_G2_M_PHASE_TRANSITION
GOBP_MICROTUBULE_CYTOSKELETON_ORGANIZATION_INVOLVED_IN_MITOSIS
GOBP_NEGATIVE_REGULATION_OF_AUTOPHAGOSOME_ASSEMBLY
GOBP_MITOTIC_DNA_REPLICATION
GOBP_REGULATION_OF_AMYLOID_PRECURSOR_PROTEIN_CATABOLIC_PROCESS
GOBP_NEGATIVE_REGULATION_OF_AMYLOID_PRECURSOR_PROTEIN_CATABOLIC_PROCESS
GOBP_REGULATION_OF_GLYCOPROTEIN_METABOLIC_PROCESS
GOBP_POSITIVE_REGULATION_OF_GLYCOPROTEIN_METABOLIC_PROCESS
GOBP_MEIOTIC_CELL_CYCLE_PROCESS
GOBP_NEGATIVE_REGULATION_OF_OXIDATIVE_STRESS_INDUCED_CELL_DEATH
GOBP_PROTEIN_LOCALIZATION_TO_NUCLEAR_BODY
GOBP_REGULATION_OF_SYNAPTIC_VESICLE_RECYCLING
GOBP_REGULATION_OF_TORC1_SIGNALING
GOBP_PROTEIN_LOCALIZATION_TO_CILIARY_MEMBRANE
GOBP_NEGATIVE_REGULATION_OF_PRODUCTION_OF_MIRNAS_INVOLVED_IN_GENE_SILENCING_BY_MIRNA
GOBP_POSITIVE_REGULATION_OF_VOLTAGE_GATED_POTASSIUM_CHANNEL_ACTIVITY
GOBP_NEGATIVE_REGULATION_OF_ANION_TRANSMEMBRANE_TRANSPORT
GOBP_REGULATION_OF_GLIAL_CELL_MIGRATION
GOBP_POSITIVE_REGULATION_OF_GLIAL_CELL_MIGRATION
GOBP_REGULATION_OF_CYCLIN_DEPENDENT_PROTEIN_KINASE_ACTIVITY
GOBP_POSITIVE_REGULATION_OF_CYCLIN_DEPENDENT_PROTEIN_KINASE_ACTIVITY
GOBP_NEGATIVE_REGULATION_OF_EPITHELIAL_CELL_APOPTOTIC_PROCESS
GOBP_NEGATIVE_REGULATION_OF_TORC1_SIGNALING
GOBP_POSITIVE_REGULATION_OF_PROTEIN_LOCALIZATION_TO_CELL_PERIPHERY
GOBP_REGULATION_OF_UBIQUITIN_PROTEIN_LIGASE_ACTIVITY
GOBP_POSITIVE_REGULATION_OF_UBIQUITIN_PROTEIN_LIGASE_ACTIVITY
GOBP_REGULATION_OF_PROTEIN_LOCALIZATION_TO_CHROMOSOME_TELOMERIC_REGION
GOBP_POSITIVE_REGULATION_OF_ESTABLISHMENT_OF_PROTEIN_LOCALIZATION_TO_TELOMERE
GOBP_POSITIVE_REGULATION_OF_TELOMERASE_RNA_LOCALIZATION_TO_CAJAL_BODY
GOBP_REGULATION_OF_RNA_BINDING
GOBP_REGULATION_OF_CHROMOSOME_SEPARATION
GOBP_PROTEIN_LOCALIZATION_TO_NUCLEOPLASM
GOBP_PROTEIN_LOCALIZATION_TO_CELL_PERIPHERY
GOBP_REGULATION_OF_PROTEIN_LOCALIZATION_TO_CELL_SURFACE
GOBP_REGULATION_OF_ANIMAL_ORGAN_MORPHOGENESIS
GOBP_NEGATIVE_REGULATION_OF_DNA_DEPENDENT_DNA_REPLICATION
GOBP_POSITIVE_REGULATION_OF_DNA_DEPENDENT_DNA_REPLICATION
GOBP_REGULATION_OF_REPRODUCTIVE_PROCESS
GOBP_NEGATIVE_REGULATION_OF_REPRODUCTIVE_PROCESS
GOBP_NEGATIVE_REGULATION_OF_ENDOTHELIAL_CELL_APOPTOTIC_PROCESS
GOBP_REGULATION_OF_CAMP_DEPENDENT_PROTEIN_KINASE_ACTIVITY
GOBP_POSITIVE_REGULATION_OF_DNA_BIOSYNTHETIC_PROCESS
GOBP_REGULATION_OF_STEM_CELL_DIFFERENTIATION
GOBP_REGULATION_OF_AUTOPHAGOSOME_ASSEMBLY
GOBP_NEGATIVE_REGULATION_OF_INTRINSIC_APOPTOTIC_SIGNALING_PATHWAY
GOBP_NEGATIVE_REGULATION_OF_CHROMOSOME_ORGANIZATION
